# Supplementary material for: In-depth immunophenotyping data of IL-6R on the human peripheral regulatory T cell (Treg) compartment
Source: Data Brief. 2017 May 2;12:676–91. doi: 10.1016/j.dib.2017.04.043 (PMC5435581; doi:10.1016/j.dib.2017.04.043)
Supplement: Supplementary file 2 — Supplementary material [file mmc2.xls]

## Sheet: Sheet1
Table 2. Ex vivo transcriptional profile of sorted T cell subsets
Gene Name	IL-6RhiTIGIT+_Avg	IL-6RhiTIGIT-_Avg	IL-6RloTIGIT+_Avg	Memory Teff_Avg	log2Fc_IL-6RhiTIGIT-_vs_IL-6RloTIGIT+	p-value	Adj P2	log2Fc_IL-6RhiTIGIT-_vs_IL-6RhiTIGIT+	p-value	Adj P2	log2Fc_IL-6RhiTIGIT- vs Memory Teff	p-value	Adj P2
TIGIT1	1296.03	73.34	1544.41	199.44	-4.24427	9.45739e-159	5.40017e-156	-3.95539	1.54672e-136	2.94392e-134	-1.33672	2.93853e-10	2.2039e-09
IKZF2	2073.07	282.32	2028.9	80.34	-2.79662	1.32724e-138	3.78927e-136	-2.83213	8.49888e-211	4.85286e-208	1.94725	3.39541e-24	5.61998e-23
KLRB1	713.92	2062.62	263.71	1105.89	2.90465	4.59518e-107	8.74616e-105	1.49356	5.6349e-31	1.39893e-29	0.635179	4.34361e-08	2.7077e-07
RORC	85.98	414.8	41.03	72.86	3.2049	1.57929e-96	2.25444e-94	2.23059	1.72406e-146	4.9222e-144	2.44409	8.65757e-33	1.97887e-31
CXCR4	2958.03	2534.05	4877.35	7977.7	-0.940506	6.57642e-64	7.51028e-62	-0.222914	1.86092e-05	0.000123038	-1.69805	3.21711e-23	4.82566e-22
LEF1	1454.81	575.2	1832.02	1371.97	-1.64409	1.68116e-53	1.5999e-51	-1.31324	1.75108e-41	7.14192e-40	-1.07326	1.18814e-15	1.26735e-14
LAG3	92.41	427.17	81.23	77.16	2.30156	3.08818e-47	2.51908e-45	2.15052	8.26858e-75	1.18034e-72	2.52051	3.95193e-52	2.1077e-50
GPR183	1348.69	2458.28	879.35	1678.08	1.45874	1.22124e-38	8.7166e-37	0.861958	1.06901e-49	6.78225e-48	0.431872	0.000158467	0.000611571
CD6	602.66	1081.31	494.49	1082.45	1.11332	1.69496e-38	1.07536e-36	0.835935	2.57988e-50	1.84139e-48	0.146725	0.19448	0.345743
IL1R1	57.24	168.38	26.92	10.96	2.50421	2.48911e-37	1.42128e-35	1.53881	6.1912e-36	2.07951e-34	3.8606	8.42553e-46	2.88875e-44
CD5	1866.97	2100.54	1259.59	1717.87	0.734764	2.32808e-33	1.20848e-31	0.169152	0.00114139	0.00525593	0.327455	0.00248422	0.00779364
IKZF3	674.16	1134.67	444.48	287.71	1.34074	2.79049e-31	1.32781e-29	0.757016	1.08715e-35	3.33011e-34	2.32366	1.16192e-56	7.96745e-55
IL6R1	731.01	784.3	404.93	384.39	0.947234	1.80983e-29	7.94935e-28	0.0997009	0.0599787	0.116489	1.22729	1.36001e-12	1.25539e-11
TRAF1	559.23	409.17	742.26	611.89	-0.849974	7.14037e-28	2.91225e-26	-0.448068	9.79679e-09	9.17043e-08	-0.197565	0.126681	0.252876
MAF	113.84	223.75	73.91	89.99	1.55577	3.26028e-27	1.16351e-25	0.958911	2.61224e-23	5.73688e-22	1.47888	1.49296e-20	1.99062e-19
TCF7	639.97	840.1	1682.96	3874.72	-0.996272	3.17953e-27	1.16351e-25	0.383661	7.23973e-07	5.90555e-06	-1.99529	2.01948e-50	8.81229e-49
IL7R	895.57	814.75	1783.98	10967.9	-1.1096	8.72585e-27	2.93086e-25	-0.124861	0.125542	0.202571	-3.23577	8.03046e-115	1.92731e-112
CCR6	381.42	501.19	184.35	140.63	1.39592	9.00591e-26	2.85687e-24	0.385822	1.10683e-05	7.70733e-05	1.91326	1.16782e-42	3.73703e-41
TNFRSF13C	54.92	35.42	149.51	129.06	-1.99501	5.22831e-25	1.57124e-23	-0.609071	0.000247012	0.00134328	-1.6134	1.08341e-14	1.13052e-13
ADA	144.53	186.29	72.93	93.15	1.31151	8.37591e-25	2.39132e-23	0.34968	0.000120965	0.000677166	0.979468	1.09349e-08	7.09292e-08
FYN	1558.55	1105.87	1781.73	1781.36	-0.681248	4.66154e-24	1.26749e-22	-0.491418	9.78871e-23	1.9962e-21	-0.456229	2.18442e-05	9.19754e-05
CXCR6	171.05	291.62	73.62	36.17	1.87956	8.91083e-23	2.31276e-21	0.756049	9.32846e-11	1.02434e-09	3.06062	2.64881e-55	1.58929e-53
CCR2	59.08	263.34	58.4	40.56	2.00553	1.46861e-22	3.64599e-21	2.0665	1.40553e-50	1.14651e-48	2.63843	1.68675e-36	4.7626e-35
CD40LG	115.44	296.13	122.38	577.35	1.24638	2.83323e-22	6.74072e-21	1.33257	2.14134e-47	1.11155e-45	-0.94909	2.35676e-09	1.57118e-08
CSF2RB	114.18	30.33	115.32	10.65	-1.85689	2.28111e-21	5.21005e-20	-1.85735	1.69611e-29	4.03532e-28	1.47152	2.25344e-05	9.40565e-05
CCR5	158.08	301.35	78.39	36.04	1.8212	3.94355e-21	8.66064e-20	0.905467	1.07327e-14	1.61273e-13	2.81863	5.72334e-35	1.52622e-33
CD28	1221.89	1602.53	1037.52	1063.2	0.622953	6.83447e-21	1.44536e-19	0.389075	6.99297e-13	9.73899e-12	0.629374	1.38339e-07	8.09792e-07
SLAMF1	279.92	418.01	227.42	178.19	0.871217	2.05055e-20	4.18166e-19	0.570751	2.21848e-17	3.72574e-16	1.37681	2.96078e-22	4.30659e-21
IL4R	260.31	178.29	334.99	768.67	-0.882762	8.75903e-17	1.72462e-15	-0.523926	8.62519e-09	8.20831e-08	-1.91074	2.15818e-29	4.50402e-28
IL10	24.88	59.5	20.18	17.01	1.49308	1.43849e-16	2.73792e-15	1.24287	7.17412e-13	9.75338e-12	1.52571	1.49975e-05	6.52458e-05
CD2	1000.97	1271.16	790.74	627	0.678409	3.86606e-16	7.12102e-15	0.341909	4.33484e-08	3.80799e-07	0.977138	6.1456e-14	6.1456e-13
CTLA4_all	1786.4	1996.64	1220.22	153.65	0.701429	5.99927e-16	1.0705e-14	0.160356	0.00164069	0.00726229	3.66118	7.36178e-137	3.53365e-134
GFI1	57.76	68.55	167.72	94.55	-1.25331	1.21203e-15	2.09718e-14	0.245248	0.0711557	0.133213	-0.261717	0.189138	0.345743
FAS	161.87	160.95	84.9	30.54	0.912479	2.2367e-15	3.75634e-14	-0.00468257	0.958438	0.961807	2.34127	7.52357e-27	1.33752e-25
CD59	766.28	934.53	591.36	564.74	0.656941	4.24513e-15	6.92563e-14	0.284213	0.00053745	0.00271579	0.603952	2.06596e-05	8.77575e-05
CTLA4-TM	848.54	976	541.3	80.1	0.83462	5.05334e-15	8.01516e-14	0.201694	0.000473596	0.00241449	3.60166	2.63619e-101	4.2179e-99
TMEM173	855.31	1122.73	675.41	695.29	0.72293	1.44491e-14	2.22985e-13	0.390204	2.57316e-12	3.23863e-11	0.69937	1.91184e-07	1.07963e-06
IL12RB1	142.49	181.94	104.39	82.13	0.791483	2.55593e-14	3.84062e-13	0.353963	0.000308891	0.00161814	1.09099	1.8768e-09	1.26882e-08
FOXP3	553.72	274.34	465.75	28.51	-0.752966	3.37177e-14	4.93662e-13	-1.00247	2.83653e-46	1.34972e-44	3.31547	6.4057e-49	2.56228e-47
GZMA	137.87	236.89	91.44	58.39	1.27478	3.99087e-14	5.69697e-13	0.80526	6.74134e-13	9.62327e-12	1.46264	5.38373e-13	5.16838e-12
LGALS3	836.53	966.96	475.22	135.52	0.993191	9.45988e-14	1.31746e-12	0.203696	0.00526388	0.0191444	2.76547	6.20142e-57	4.96114e-55
CD82	102.33	115.72	49.93	71.39	1.1573	2.85439e-13	3.88061e-12	0.166848	0.15265	0.23431	0.699968	0.000241558	0.000878392
PTGER4	113.25	152.56	76.38	142.92	0.972007	5.00518e-13	6.64641e-12	0.429456	1.31416e-05	8.93318e-05	0.133021	0.511425	0.671275
ARHGDIB	5150.16	5087.43	3486.85	2808.6	0.540159	2.75771e-12	3.57875e-11	-0.017549	0.656935	0.726957	0.693346	1.22653e-13	1.2015e-12
NOD2	54.95	51.28	101.12	57.91	-0.964025	3.09074e-12	3.9218e-11	-0.111134	0.429039	0.530263	-0.105913	0.637587	0.774789
CD45RA	36.5	42.35	105.9	110.23	-1.29727	7.65821e-12	9.36656e-11	0.187949	0.237274	0.328844	-1.111	4.63887e-06	2.1618e-05
LY96	163.8	156.91	94.59	84.57	0.713515	7.70978e-12	9.36656e-11	-0.0644571	0.466196	0.562787	0.640973	0.000192972	0.00071251
TNFRSF1B	840.08	927.28	623	198	0.567623	8.19468e-12	9.74826e-11	0.142866	0.00678676	0.0237745	2.21666	1.90506e-70	1.82885e-68
SELL	2309.12	1707.18	2386.52	1437.47	-0.481337	1.30974e-11	1.52625e-10	-0.432918	2.26008e-18	4.16292e-17	0.173758	0.192859	0.345743
ITGB1	3391.87	2880.65	1888.06	2157.78	0.598844	3.48367e-10	3.97835e-09	-0.233378	7.33724e-05	0.000418956	0.286186	0.00559291	0.0163695
CD27	1211.03	815.27	1113.98	507.84	-0.449307	6.06244e-10	6.78756e-09	-0.569721	1.17998e-20	2.32335e-19	0.608039	0.000170487	0.000639325
CD58	666.06	648.31	400.22	393.38	0.67918	2.70694e-09	2.97243e-08	-0.0376139	0.532431	0.628137	0.757258	3.14648e-06	1.51031e-05
IFITM1	2124.78	1859.84	2732.24	3277.7	-0.548124	3.51932e-09	3.79157e-08	-0.187262	0.00209603	0.00880023	-1.06461	2.11888e-10	1.61438e-09
CD74	4252.75	2879.11	1776.66	951.39	0.681384	8.62553e-09	9.1207e-08	-0.560963	5.1762e-31	1.34346e-29	1.52558	4.41322e-26	7.56551e-25
CD70	40.76	45.06	17.9	7.64	1.21416	1.01131e-08	1.04992e-07	0.158451	0.288677	0.387846	2.10582	2.23367e-07	1.2467e-06
AIRE	18.92	44.72	18.81	24.01	1.22548	1.31197e-08	1.33774e-07	1.22395	5.03551e-11	5.86791e-10	0.594539	0.031635	0.0807703
RPL19	13448.7	14970.6	19155.6	18189.3	-0.354047	1.48104e-08	1.48364e-07	0.154428	0.000337085	0.00174978	-0.49353	8.61331e-08	5.2334e-07
TNFRSF9	65.07	15.88	47.21	6.83	-1.43877	2.06143e-08	2.02945e-07	-1.8717	1.11789e-18	2.12771e-17	0.834168	0.0499002	NA
PRF1	425.6	178.02	298.41	91.43	-0.744034	4.53022e-08	4.38433e-07	-1.25269	1.10809e-35	3.33011e-34	0.800863	6.57982e-06	2.97954e-05
ITGB2	858.13	760.62	551.56	413.36	0.450709	5.70607e-08	5.43028e-07	-0.172141	0.00255616	0.0105766	0.560096	0.000170308	0.000639325
PTPN6	477.01	435.32	673.99	475.75	-0.620269	9.17687e-08	8.59015e-07	-0.131096	0.0250645	0.0616889	-0.266307	0.0203034	0.0544449
NCF4	205.04	132.27	199.91	59.9	-0.579596	1.03027e-07	9.48849e-07	-0.611499	1.2155e-11	1.44593e-10	1.19815	4.49963e-10	3.3228e-09
CTSS	1152.62	1073.22	799.75	506.49	0.416712	1.16872e-07	1.05927e-06	-0.101826	0.0500928	0.102254	0.756096	1.48068e-11	1.31616e-10
CD99	3004.2	2780.97	1826.75	1426.84	0.590186	1.31219e-07	1.17072e-06	-0.112024	0.0108484	0.0334834	0.712578	2.09339e-11	1.82696e-10
IL6ST	513.59	514.25	850.06	1495.01	-0.727189	1.52996e-07	1.34401e-06	-0.00493952	0.934809	0.944736	-1.28344	7.34735e-22	1.00764e-20
BTLA	56.23	44.72	92.26	86.1	-0.94339	2.51338e-07	2.17445e-06	-0.258767	0.154789	0.235691	-0.982671	0.0183473	0.0500381
NFATC1	209.6	216.04	298.01	314.51	-0.457401	3.19007e-07	2.7187e-06	0.0438277	0.559961	0.652526	-0.464542	0.000731139	0.00245417
EEF1G	6742.96	8141.67	10205.3	11239.1	-0.324394	3.33838e-07	2.80326e-06	0.27181	8.61551e-11	9.64599e-10	-0.633382	1.00277e-09	7.07116e-09
CD79B	163.78	170.34	105.07	63.42	0.67971	5.03269e-07	4.16473e-06	0.0578865	0.58507	0.674899	1.32779	1.38139e-10	1.06946e-09
S1PR1	215.51	242.77	168.58	412.25	0.516204	9.01945e-07	7.35729e-06	0.164278	0.0571924	0.111839	-0.594352	9.80949e-06	4.35977e-05
TGFBR1	81.48	63.23	102.24	64.25	-0.659089	1.09195e-06	8.78171e-06	-0.347845	0.0221859	0.0560538	-0.149509	0.511847	0.671275
CTSC	903.24	738.95	500.72	277.75	0.547285	1.19648e-06	9.48874e-06	-0.28363	1.29341e-05	8.89806e-05	1.27355	1.25463e-18	1.5848e-17
CD45R0	5144	4513.1	3160.06	2936.14	0.501939	1.24919e-06	9.77106e-06	-0.186827	0.000232008	0.00127381	0.428243	0.000527245	0.00186086
TGFB1	1640.7	1704.28	1330.57	1994.6	0.353433	1.60754e-06	1.24041e-05	0.0543973	0.294832	0.39426	-0.197377	0.0496615	0.115899
CASP3	219.78	202.94	147.13	135.71	0.442116	1.84776e-06	1.40676e-05	-0.133621	0.145982	0.227127	0.785574	3.71518e-06	1.76563e-05
PPIA	181.49	203.44	269.17	226.21	-0.397828	1.92056e-06	1.44295e-05	0.164218	0.0493137	0.101288	-0.299464	0.0340925	0.0861284
APP	55.87	56.96	92.59	197.01	-0.687603	2.61031e-06	1.9357e-05	0.0389796	0.792725	0.842916	-1.74589	1.08863e-17	1.30635e-16
CCL5	28.17	55.64	113.52	234.22	-1.04105	2.67825e-06	1.96061e-05	0.950996	7.70659e-10	7.85797e-09	-1.93693	6.5484e-18	8.05956e-17
XBP1	137.9	208.81	143.84	302.15	0.516123	2.84207e-06	2.0542e-05	0.578664	3.16444e-10	3.40924e-09	-0.702344	3.85742e-07	2.05729e-06
PTPN22	365.8	355.26	227.46	122.37	0.630442	2.94015e-06	2.09853e-05	-0.0350702	0.610494	0.695793	1.61155	8.57971e-24	1.32847e-22
FKBP5	378.74	375.46	510.64	1123.5	-0.440343	3.04687e-06	2.14786e-05	-0.01241	0.876678	0.90358	-1.50744	3.16821e-34	8.00389e-33
sCTLA4	360.05	365.12	245.8	49.35	0.534683	3.53965e-06	2.4648e-05	0.0328401	0.696068	0.758501	2.44052	2.07078e-33	4.96987e-32
PDCD1	27.57	38.02	19.86	31.94	0.894039	3.93337e-06	2.70597e-05	0.440195	0.011935	0.0358679	0.349319	0.178676	0.33242
CD83	59.57	43.77	78.1	51.87	-0.763802	4.44473e-06	3.02136e-05	-0.38062	0.0210351	0.053737	-0.323642	0.19304	0.345743
CD45RB	584.29	581.95	796.75	590.48	-0.447059	4.87231e-06	3.23498e-05	-0.00646045	0.925185	0.940001	0.0548673	0.741272	0.839176
ILF3	1149.16	1167.46	1451.23	1762.58	-0.315705	4.83747e-06	3.23498e-05	0.022103	0.649023	0.723292	-0.349133	0.000720559	0.00243569
IRAK1	162.88	202.14	145.48	160.09	0.473045	6.57337e-06	4.31424e-05	0.304531	0.000780946	0.00387253	0.397488	0.0102399	0.0290501
STAT4	248.64	246.65	334.35	764.64	-0.42481	1.06144e-05	6.88727e-05	-0.00303576	0.973955	0.973955	-1.47186	4.239e-19	5.49924e-18
BCL2	214.92	302.74	405.4	248.09	-0.421809	1.24809e-05	8.00743e-05	0.470645	3.4061e-06	2.49344e-05	0.156371	0.599571	0.745581
IL26	19.3	36.47	16.66	17.84	1.05638	1.80934e-05	0.000114793	0.868433	1.87466e-05	0.000123038	0.906139	0.0040572	0.0122482
CCL20	26	48.71	26.35	21.75	0.903601	1.8341e-05	0.000115085	0.918792	1.4107e-06	1.08853e-05	1.09163	0.000128605	0.00051442
CD96	681.24	635.99	842.77	1004.51	-0.400284	2.00493e-05	0.000124436	-0.0980374	0.186341	0.268341	-0.622814	1.24952e-07	7.40455e-07
TNF	118.11	124.58	184.92	264.05	-0.552245	2.31573e-05	0.000142181	0.0907998	0.371094	0.470877	-0.976266	9.70419e-11	7.63609e-10
PTPN2	293.43	338.89	267.34	259.48	0.342266	2.55685e-05	0.000155315	0.207366	0.00286056	0.0114222	0.300771	0.0235314	0.0617217
NOTCH2	178.88	300.98	238.29	359.18	0.335724	2.83362e-05	0.000169969	0.744429	3.34829e-18	5.97461e-17	-0.218595	0.0976159	0.201097
CD53	2727.45	2563.64	2064.62	1629.48	0.307815	2.88739e-05	0.000169969	-0.0901692	0.0525729	0.10533	0.478387	1.1757e-06	6.00355e-06
GAPDH	5349.41	4363.93	3547.44	2634.16	0.295946	2.87572e-05	0.000169969	-0.292435	3.92245e-10	4.14762e-09	0.515376	3.38107e-07	1.8235e-06
TNFRSF14	417.84	422.85	328.04	290.37	0.362732	3.77908e-05	0.000220189	0.0192109	0.767605	0.825429	0.383226	0.00216631	0.00684098
BCL3	84.03	106.63	71.71	104.97	0.552265	4.39748e-05	0.000253632	0.345427	0.00424459	0.0159451	0.0280698	0.881326	0.931798
IL16	1256.31	1058.86	1262.57	881.47	-0.253923	4.60229e-05	0.000260309	-0.246446	1.03863e-06	8.12405e-06	0.226828	0.0684949	0.155083
SH2D1A	414.18	376.29	288.7	294.88	0.376212	4.60442e-05	0.000260309	-0.135559	0.0512254	0.103356	0.387693	0.00381303	0.0117324
SLAMF6	106.37	116.69	78.41	67.94	0.549296	5.74012e-05	0.000321334	0.137903	0.218942	0.309356	0.71466	0.000187683	0.000698357
HLA-DRB3	910.57	463.57	287.67	64.45	0.636694	7.29694e-05	0.00040452	-0.970787	6.9503e-37	2.48039e-35	2.7002	6.34756e-51	3.04683e-49
IL2RG	2682.11	2666.8	2202.3	2148.72	0.275184	7.93301e-05	0.000435553	-0.00836861	0.845515	0.879397	0.181646	0.0885479	0.188902
CD48	2018.28	2049.46	2409.18	2397.58	-0.232677	0.00010938	0.000594821	0.021395	0.671075	0.738311	-0.444442	2.45299e-05	0.000101503
CD4	790.13	806.46	642.28	509.05	0.320479	0.000130056	0.000700586	0.0283421	0.588071	0.676993	0.509542	0.000139039	0.00055156
LCK	2311.73	2200.94	1889.59	1498.01	0.218768	0.000198832	0.00106106	-0.0706561	0.0880524	0.157119	0.591274	1.77145e-07	1.01226e-06
TGFBI	11.92	18.3	7.81	14.1	0.99104	0.00020818	0.00110066	0.589162	0.0140483	0.0403096	0.234549	0.516784	0.675903
MYD88	389.62	352.72	278.22	240.62	0.338505	0.000218252	0.00114332	-0.143383	0.05331	0.106434	0.508181	0.000584354	0.00201791
CD40	22.39	17.36	32.17	23	-0.806508	0.000225277	0.00116939	-0.340895	0.132587	0.21266	-0.432148	0.192958	0.345743
TLR5	22.6	17.02	34.44	19.37	-0.908289	0.000268343	0.00138039	-0.309596	0.163548	0.241307	-0.202616	0.581626	0.730839
CUL9	91.24	85.75	115.04	118.85	-0.423749	0.000310384	0.00158241	-0.0887493	0.441981	0.540409	-0.324891	0.0967186	0.200107
TAPBP	748.78	789.54	660.49	626.71	0.254195	0.000346883	0.00175284	0.0770369	0.143527	0.223919	0.302475	0.0305124	0.0783206
IL21R	93.9	62.42	89.39	107.35	-0.520071	0.00036042	0.00180526	-0.581651	3.22053e-06	2.38821e-05	-0.674517	0.000680761	0.00231748
TNFSF8	68.86	58	88.28	119.36	-0.61813	0.00037301	0.00185208	-0.229003	0.0965648	0.168672	-1.13331	2.88338e-06	1.398e-05
CCND3	342.09	371.73	468.67	719.3	-0.335656	0.000405888	0.00199795	0.118839	0.0908867	0.161169	-0.782281	4.16078e-09	2.73586e-08
CSF1	57.26	64.27	40.62	16.1	0.597758	0.000504472	0.00246199	0.171135	0.229893	0.320806	1.7373	4.97864e-10	3.62083e-09
CDKN1A	20.95	37.39	23.56	49.73	0.665666	0.000564055	0.00272945	0.825101	2.72395e-05	0.000172819	-0.394824	0.129752	0.25525
IL29	5.83	10.97	4.36	4.22	1.1514	0.000660962	0.00314508	0.810924	0.00440036	0.0163156	1.10362	0.0270273	NA
RARRES3	528.5	503.32	585.24	491.59	-0.213629	0.000656954	0.00314508	-0.0631458	0.294525	0.39426	-0.290447	0.0365585	0.0906359
ZAP70	773.88	864.19	705.52	775.32	0.284633	0.000670189	0.00316263	0.156259	0.0101347	0.0321605	0.414218	0.000261994	0.000945543
MAP4K1	538.02	499.8	410.41	322.5	0.278412	0.000680802	0.00318638	-0.107202	0.0864349	0.155692	0.670751	6.0284e-08	3.70979e-07
IRF4	195.36	302.51	232.2	129.07	0.374731	0.00068712	0.0031898	0.623918	4.26426e-12	5.18062e-11	1.28385	1.24659e-16	1.42467e-15
NFATC3	519.52	588.3	495.9	562.05	0.245919	0.000756324	0.00348275	0.179421	0.00187465	0.00809326	0.110355	0.346441	0.518043
CD7	209.03	243.68	302.43	392.93	-0.307893	0.000770288	0.00349075	0.221926	0.0101645	0.0321605	-0.598573	0.000166031	0.0006325
CD46	712.11	657.99	765.2	775.18	-0.21819	0.000769863	0.00349075	-0.114562	0.0506969	0.103018	-0.138061	0.190877	0.345743
CD81	701.07	909.67	728.4	890.81	0.317435	0.000804922	0.00361898	0.37566	1.17812e-08	1.08501e-07	-0.0692144	0.565199	0.718691
PYCARD	44.41	49.3	31.67	30.21	0.60625	0.000923615	0.00412019	0.168409	0.324307	0.423751	0.592971	0.0335781	0.0852778
KLRG1	12.55	10.97	19.89	40.24	-0.960415	0.000938628	0.0041547	-0.107939	0.687494	0.752029	-1.75683	7.01328e-07	3.69931e-06
FCER1G	13.27	13.73	28.01	10.75	-0.921532	0.00104047	0.00457005	0.0904048	0.716342	0.777626	0.332898	0.405002	NA
ICAM2	523.45	515.95	438.34	454.56	0.235833	0.00109944	0.0047922	-0.0192275	0.771527	0.826533	0.166704	0.20593	0.354288
HLA-DRB1	491.93	232.41	151.1	35.94	0.574624	0.00140831	0.006092	-1.05573	2.18527e-32	6.23896e-31	2.26622	3.87264e-24	6.19623e-23
IKZF1	378.43	430.1	352.46	432.18	0.28522	0.00143134	0.00614506	0.182765	0.00929033	0.0304872	0.0530711	0.670237	0.79013
NOTCH1	109.99	118.48	149.93	160.52	-0.347178	0.00152566	0.00650112	0.0980207	0.32513	0.423857	-0.142581	0.352917	0.524459
JAK3	443.93	466.74	386	323.34	0.274269	0.00156723	0.00662879	0.0759123	0.313829	0.416735	0.379902	0.00531321	0.0156463
CCL18	8.76	14.69	7.77	7.58	0.881476	0.00168136	0.00705925	0.653401	0.0171032	0.0460657	0.609084	0.139139	NA
CD3D	3550.48	3353.31	2914.75	2512.97	0.201603	0.00190295	0.00793129	-0.0823792	0.108304	0.184052	0.227257	0.0419475	0.100526
CCR8	195.39	42.17	73.39	24.56	-0.724124	0.00216719	0.00890263	-2.07258	6.12677e-41	2.33226e-39	0.909254	0.00212744	0.00676271
PRDM1	869.7	814.05	639.7	273.73	0.330496	0.00215366	0.00890263	-0.093735	0.0755936	0.139802	1.28264	2.95577e-28	5.45681e-27
CISH	20.02	17.18	29.32	15.67	-0.678587	0.00222536	0.00907629	-0.189649	0.37512	0.47493	-0.263318	0.455309	0.620015
CD1D	12.99	22.62	13.27	15.88	0.776378	0.00232538	0.00941696	0.820465	0.000992853	0.00476403	0.440756	0.20469	0.353421
BCL2L11	225.54	298.32	229.75	122.51	0.366292	0.00241846	0.00972495	0.398649	8.72001e-07	7.01285e-06	1.38184	2.18417e-16	2.43814e-15
JAK2	197.51	194.72	153.93	135.4	0.341204	0.00251382	0.0100377	-0.0201035	0.829497	0.87227	0.618395	0.000543956	0.00190583
IL23R	28.3	46.54	30.95	31.41	0.563891	0.00268033	0.0106282	0.695217	5.14318e-05	0.000299669	0.374608	0.163346	0.308686
IL8	18.29	33.57	20.94	16.81	0.72926	0.00276034	0.010835	0.913437	4.33754e-05	0.000257994	0.665885	0.0380149	0.0930977
STAT2	474.52	507.06	424.89	475.85	0.250193	0.00277042	0.010835	0.0951711	0.126346	0.203221	0.0999613	0.393049	0.559833
ATM	40.4	55.25	37.58	34.5	0.54186	0.00289425	0.0112423	0.450917	0.0039996	0.0151243	0.609938	0.0282354	0.0728657
PSMB7	804.5	782.52	668.92	638.82	0.225563	0.00306978	0.0118435	-0.0392043	0.486011	0.57903	0.191062	0.0806603	0.177601
STAT3	597.96	615.73	706.07	795.07	-0.196235	0.00312009	0.0119568	0.0420451	0.45149	0.550856	-0.401132	0.000238822	0.000875074
PAX5	13.29	21.22	11.9	12.09	0.742108	0.00321636	0.0122436	0.625068	0.0119164	0.0358679	0.525689	0.19331	0.345743
ETS1	5510.82	4537.21	5205.32	4215.55	-0.198126	0.00344527	0.0130281	-0.279512	2.4917e-12	3.23354e-11	0.0342061	0.735785	0.837625
CD247	2021.83	1904.1	1692.23	1326.74	0.168687	0.00355684	0.0133616	-0.0872349	0.101771	0.175563	0.680592	3.53005e-11	2.97268e-10
POLR1B	84.91	80.44	102.43	95.39	-0.341199	0.00360515	0.0134545	-0.0713472	0.540072	0.634529	-0.215226	0.296947	0.465799
CTNNB1	979.36	914.31	1028.72	992.28	-0.169944	0.0043443	0.0161077	-0.099765	0.0859106	0.155237	-0.112726	0.309428	0.477573
LITAF	938.75	949.04	830.48	729.84	0.190236	0.00468713	0.0172668	0.0151985	0.797666	0.845022	0.337364	0.00645028	0.0186514
CSF3R	16.81	25.76	14.69	15.04	0.749021	0.0050146	0.0183547	0.651441	0.00352454	0.0135068	0.563576	0.0825399	0.180087
CCR10	19.48	14.64	6.5	6.67	0.917755	0.00539402	0.019565	-0.347444	0.160495	0.241024	0.85524	0.0465692	NA
IL6	6.41	12.17	6.65	9.58	0.857338	0.00541378	0.019565	0.786034	0.00701291	0.0244169	0.250714	0.583387	NA
HLA-DRA	1084.18	450.54	271.98	47.24	0.642448	0.00555456	0.0199475	-1.24374	9.31339e-48	5.31795e-46	2.95692	1.03763e-46	3.83126e-45
STAT5A	334.78	303.72	350.96	393.04	-0.211881	0.00566439	0.0202148	-0.140224	0.0501423	0.102254	-0.259173	0.0441216	0.104327
TRAF2	82.16	72.14	94.11	103.45	-0.352097	0.00610182	0.0216406	-0.159508	0.186845	0.268341	-0.227031	0.232451	0.383425
RUNX1	205.33	203.02	154.48	146.88	0.388899	0.0061922	0.0218256	-0.00806969	0.936947	0.945224	0.596109	0.00180799	0.00578557
IKBKE	478.36	357.04	431.23	301.78	-0.266819	0.00623996	0.021859	-0.411952	3.78964e-08	3.38107e-07	0.406998	0.00527148	0.0156192
PSMD7	680.74	699.72	614.26	646.26	0.187294	0.0064666	0.0225148	0.0399926	0.458001	0.556422	0.0447133	0.738157	0.837625
CD80	53.97	53.8	37.79	19.12	0.503052	0.0067188	0.0232511	0.0204837	0.891082	0.915122	1.41306	1.68917e-06	8.27348e-06
PPARG	18.7	29.18	17.41	15.99	0.731326	0.00732872	0.0251496	0.663828	0.00174183	0.00765066	0.598661	0.0845483	0.183004
HLA-A	11027.1	9711.55	8572.35	8430.86	0.178784	0.00735549	0.0251496	-0.183048	2.60835e-06	1.9597e-05	0.194991	0.0497401	0.115899
MAPK11	31.71	43.18	28.87	37.91	0.550226	0.00769841	0.0261654	0.478938	0.00635525	0.0225394	0.0202472	0.937848	0.963955
IL12A	35.58	34.04	23.26	20.52	0.532751	0.00781632	0.026409	-0.0397017	0.81342	0.856942	0.624872	0.0408916	0.0986329
LILRA1	6.59	11.26	6.47	7.75	0.812691	0.00806147	0.0270185	0.735009	0.00943488	0.0306098	0.276807	0.516623	NA
CCL23	17.2	24.48	15.67	14.21	0.573331	0.00809136	0.0270185	0.466683	0.0397887	0.0847737	0.528254	0.128877	0.254594
TNFRSF8	44.28	38.79	27.22	12.57	0.524074	0.00832478	0.0276363	-0.149975	0.411934	0.513539	1.42108	1.50739e-05	6.52458e-05
STAT6	676.77	743.7	878.4	1113.16	-0.239642	0.00890815	0.029402	0.135691	0.0319157	0.0737809	-0.600128	1.43266e-06	7.08945e-06
IL28A/B	17.69	24.39	16.09	17.24	0.629588	0.00896133	0.0294076	0.499445	0.0267783	0.0641583	0.30805	0.357531	0.529675
TAP1	787.78	648.12	549.16	417.9	0.234118	0.00930342	0.0303557	-0.281073	5.74603e-07	4.82497e-06	0.600414	1.41073e-06	7.05366e-06
NOS2	11.2	19.89	12.72	12.74	0.720976	0.0094783	0.0307506	0.890755	0.000786713	0.00387253	0.496579	0.21304	0.362336
ICAM3	1435.18	1372.56	1203.68	862.68	0.186505	0.0102133	0.0329479	-0.0624561	0.168351	0.247116	0.354717	0.00124048	0.00402318
G6PD	77.01	86.77	66.15	68.34	0.372167	0.0109796	0.035221	0.170552	0.159263	0.24007	0.228389	0.239554	0.392444
CIITA	9.71	5.05	2.06	2.29	0.848513	0.0363474	NA	-0.727682	0.0178865	NA	0.91926	0.126237	NA
POU2F2	264.99	270.89	326.62	252.8	-0.277508	0.0124051	0.0395716	0.035878	0.618949	0.699841	0.26433	0.0785661	0.174591
IL1RL1	8.86	14.55	8.78	5.28	0.725786	0.0126468	0.0401186	0.674245	0.014519	0.0411373	1.24786	0.00508163	NA
TBP	177.82	181.56	219.71	234.03	-0.255458	0.0131451	0.0412409	0.0380777	0.678191	0.743276	-0.103344	0.457261	0.620015
ITGAM	47.92	55.35	40.69	34.29	0.414558	0.013137	0.0412409	0.199577	0.15317	0.234477	0.589539	0.0281997	0.0728657
TNFRSF11A	26.18	23.44	14.77	27.19	0.618023	0.0133489	0.0416516	-0.157637	0.439411	0.539578	-0.233157	0.45658	0.620015
HLA-DMB	129.22	71.76	56.57	19.13	0.336688	0.0140172	0.0434989	-0.826076	8.75446e-13	1.16251e-11	1.69081	7.70234e-11	6.16188e-10
SIGIRR	446.94	416.96	475.88	420.32	-0.187899	0.0150938	0.0462497	-0.0980424	0.159346	0.24007	-0.0247864	0.866763	0.922312
CD160	10.33	15.99	9.63	12.81	0.695163	0.0150432	0.0462497	0.631829	0.02181	0.055349	0.229567	0.571803	0.724183
PSMC2	594.19	541.74	472.34	444.92	0.195207	0.0152276	0.0462497	-0.133627	0.023467	0.0585138	0.274596	0.0167714	0.0460015
PSMB8	1697.48	1453.05	1280.88	954.18	0.181196	0.0152236	0.0462497	-0.222376	7.41883e-06	5.29519e-05	0.475648	0.000125242	0.000505177
IGF2R	238.53	225.39	264.54	218.36	-0.229309	0.0158677	0.047939	-0.0841209	0.264631	0.361831	0.073727	0.611265	0.752327
ITGA4	280.8	392.38	484.54	581.62	-0.295474	0.0160285	0.0481697	0.467837	1.76144e-06	1.34104e-05	-0.525302	0.00115249	0.00376324
ENTPD1	59.53	32.43	44.17	12.29	-0.4737	0.0168314	0.0497966	-0.906252	3.2588e-07	2.77728e-06	1.34852	0.000106229	0.000432116
C8B	11.94	20.27	12.72	11.31	0.66242	0.0167844	0.0497966	0.767273	0.00181132	0.00789514	0.663419	0.087277	0.187022
IRF5	75.81	74.61	53.24	33.08	0.458933	0.0167197	0.0497966	-0.0203188	0.887121	0.912696	1.04113	4.37494e-06	2.0588e-05
TRAF3	354.89	340.37	298.29	239.1	0.190244	0.0174209	0.0512749	-0.0576883	0.378876	0.478625	0.669351	2.4599e-07	1.35719e-06
DUSP4	600.18	278.65	155.56	88.86	0.712576	0.017776	0.0517861	-1.0755	7.9007e-26	1.80452e-24	1.63759	5.96964e-14	6.09666e-13
BAX	601.28	561.85	491.79	401.45	0.190934	0.0177726	0.0517861	-0.0945417	0.122794	0.201754	0.455598	0.000442632	0.0015738
TNFSF13B	62.28	71.84	94.56	85.25	-0.357039	0.0184014	0.0531228	0.224487	0.151254	0.232793	-0.282334	0.147077	0.283522
LILRA2	9.61	13.07	7.45	7.08	0.71017	0.0185139	0.0531228	0.48149	0.0746157	0.13878	0.612925	0.171926	NA
HLA-C	2500.55	2278.46	2047.58	2146.82	0.155569	0.0185117	0.0531228	-0.131593	0.00724941	0.0247869	0.168687	0.186316	0.344457
IL1B	12.05	16.94	10.88	14.27	0.640462	0.019626	0.0556713	0.574647	0.0252429	0.0618613	0.105767	0.773771	0.863745
SYK	20.54	29.76	20.09	19.79	0.548877	0.0196946	0.0556713	0.529995	0.0150344	0.0420815	0.521187	0.119581	0.242189
SLC2A1	25.6	28.82	19.72	23.21	0.491285	0.0196821	0.0556713	0.184556	0.33031	0.428652	0.371195	0.263859	0.426139
GBP1	276.36	256.25	216.44	136.73	0.248212	0.0213269	0.0599885	-0.120289	0.125128	0.202571	0.468754	0.00394976	0.0120757
CR2	13.83	23.06	16.08	21.91	0.538085	0.0215776	0.0603961	0.735618	0.00432002	0.0161224	0.0242272	0.944575	0.966729
LILRB1	8.42	17.72	10.19	14.73	0.672495	0.0226858	0.0631882	1.08508	3.59371e-05	0.000220646	0.195824	0.606552	0.750225
CHUK	287.58	292.35	256.57	258.5	0.189904	0.0238038	0.0659805	0.023665	0.769872	0.82631	0.262011	0.0689778	0.155443
KLRC4	13.44	23.08	14.47	11.57	0.599035	0.0241083	0.0665016	0.72777	0.00103099	0.00487809	0.707434	0.0657569	0.151021
CR1	18.7	23.53	16.28	56.62	0.519588	0.0247248	0.0678742	0.337003	0.149779	0.231146	-1.2151	1.56172e-05	6.69309e-05
IFI16	1239.56	1146.53	1042.53	853.73	0.138249	0.0248541	0.0679028	-0.112262	0.0318299	0.0737809	0.551444	1.29618e-06	6.5491e-06
TNFRSF13B	15.41	17.89	9.39	9.6	0.642118	0.0252786	0.0687336	0.201769	0.41281	0.513539	0.481407	0.211963	0.362336
CD1A	8.2	12.59	8.09	6.54	0.659756	0.025474	0.0689367	0.611368	0.0332582	0.0759618	0.757389	0.0781296	NA
CD244	15.22	25.84	17.54	18.59	0.55183	0.0256009	0.0689532	0.723301	0.00217633	0.0090707	0.42001	0.201699	0.352056
CFH	5.42	8.39	5.07	35.21	0.690483	0.0715595	NA	0.746005	0.0199138	0.0519213	-1.98575	3.08302e-07	1.68165e-06
CCL24	8.85	16.26	10.72	7.14	0.595367	0.0267477	0.0717041	0.822089	0.0015578	0.00700398	1.00282	0.0189872	0.0514906
DEFB103B	8.89	14.19	8.77	8.97	0.609046	0.0269291	0.0718529	0.594012	0.0296172	0.0693091	0.371212	0.363942	NA
CLEC7A	13.1	22.34	14.5	12.79	0.586224	0.0281334	0.074495	0.732243	0.00265446	0.0109043	0.534816	0.133645	0.261835
CFI	17.02	25.63	17.89	18.11	0.506559	0.0281802	0.074495	0.607068	0.0102348	0.0321605	0.285985	0.406367	0.571502
DPP4	41.67	114.42	83.19	129.89	0.381732	0.0297557	0.0782973	1.35508	4.50929e-23	9.53632e-22	-0.486707	0.0114902	0.0322532
FCER1A	17.07	21.61	15.33	16.11	0.529542	0.0302329	0.079188	0.374769	0.0806397	0.147581	0.147259	0.663087	0.787826
IL7	42.4	33.58	22.41	10.23	0.476977	0.0304821	0.0794761	-0.340454	0.0369277	0.0811455	1.37874	0.000159263	0.000611571
C4BPA	62.42	81.19	66.04	67.27	0.299903	0.0319681	0.0829718	0.377625	0.00457525	0.0168546	0.157354	0.436188	0.600562
CD274	21.71	32.15	23.25	37.13	0.451137	0.032895	0.0849912	0.554306	0.00720643	0.0247869	-0.123224	0.646735	0.7785
NCAM1	45.14	70.19	53.95	51.21	0.415924	0.0336626	0.0865825	0.661975	1.84941e-05	0.000123038	0.227003	0.390597	0.557996
TNFSF10	249.87	176.1	145.49	190.16	0.258399	0.0348113	0.0891356	-0.499387	2.18412e-09	2.11378e-08	-0.225729	0.177608	0.331719
ABCF1	230.4	265.59	230	352.22	0.198397	0.0364088	0.09281	0.207299	0.00626881	0.0223718	-0.209283	0.124296	0.250681
IFI35	82.9	91.53	72.14	50.03	0.334334	0.0382097	0.0969676	0.158889	0.185696	0.268341	0.647474	0.00586329	0.0170568
IL23A	44.22	53.02	65.1	92.11	-0.305406	0.0388318	0.0981105	0.215153	0.160868	0.241024	-0.737298	0.00149149	0.00480481
CSF1R	7.1	10.8	6.53	8.29	0.632054	0.0391882	0.0985747	0.531391	0.070772	0.13293	0.280196	0.524381	NA
SKI	620.43	630.62	697.13	1056.25	-0.140713	0.0399639	0.0996979	0.035928	0.579248	0.669536	-0.432257	0.000817777	0.00272592
CD8A	22.3	28.05	20.08	20.5	0.459785	0.0399839	0.0996979	0.363991	0.0734784	0.137112	0.262797	0.436658	0.600562
IL1R2	39.26	50.06	34.6	27.05	0.426518	0.0402355	0.0998891	0.326586	0.0479156	0.0994903	0.763666	0.00486789	0.014513
IL2RB	937.41	950.3	1090.04	358.24	-0.193184	0.0428469	0.105455	0.0236293	0.730768	0.791781	1.59826	1.32389e-32	2.88849e-31
PLA2G2E	23.63	31.29	22.38	22.39	0.467243	0.0427817	0.105455	0.434212	0.0392111	0.083856	0.359819	0.225764	0.377585
TNFSF12	211.01	180.41	210.01	122.08	-0.207042	0.0432099	0.105892	-0.211138	0.014625	0.0411373	0.327273	0.0587103	0.13614
TICAM1	89.95	106.92	90.4	109.68	0.24068	0.0437192	0.106682	0.239283	0.0384	0.0830546	0.0927193	0.591718	0.741579
C1R	15.61	17.54	12.24	12.09	0.505605	0.0454216	0.110365	0.190694	0.433335	0.53438	0.42096	0.266209	0.427358
FCGR2B	6.62	11.41	7	8.07	0.606244	0.0459753	0.111237	0.709837	0.015343	0.0423007	0.427646	0.304507	NA
ZEB1	195.31	178.7	211.82	170.16	-0.247711	0.0468629	0.112431	-0.143639	0.140621	0.220589	0.253439	0.0916509	0.193799
B2M	79442.6	69525.7	64123.5	49086.1	0.115731	0.0468518	0.112431	-0.191629	3.20169e-05	0.000198713	0.21716	0.0206215	0.0549906
EOMES	29.6	46.82	34.74	42.23	0.461622	0.0486936	0.116335	0.687741	0.00027679	0.00149101	0.0662933	0.825763	0.888714
IL5	7.66	12.37	7.91	8.48	0.563651	0.050297	0.119665	0.576239	0.0352988	0.0793527	0.274199	0.515657	NA
MAP4K4	976.5	832.38	760.44	912.25	0.131019	0.0507481	0.120237	-0.227844	0.000129245	0.000716495	-0.0268359	0.818519	0.885935
STAT1	625.68	540.5	487.16	252.77	0.14157	0.0519451	0.122565	-0.207087	0.000918391	0.00448206	0.589586	0.000140888	0.000554314
CCR7	259.48	395.4	468.12	911.72	-0.239743	0.0522056	0.122672	0.612066	3.06469e-14	4.48703e-13	-0.89731	2.44325e-11	2.09422e-10
TLR7	21.26	28.95	22.68	21.36	0.389828	0.0527386	0.123417	0.462562	0.0233977	0.0585138	0.285763	0.343893	0.515839
CCL11	9.55	18.49	13.12	11.81	0.495337	0.0533625	0.124367	0.927176	0.000307328	0.00161814	0.460362	0.23517	0.386581
NFKBIZ	190.76	189.06	220.82	219.81	-0.233922	0.0539473	0.125219	-0.00973872	0.909016	0.931864	-0.194746	0.193817	0.345743
TBK1	330.92	316.07	280.21	227.31	0.173121	0.0542405	0.12539	-0.064043	0.346865	0.445078	0.565224	9.98699e-05	0.000409722
IL22	9.02	15.32	9.57	12.49	0.581399	0.0567009	0.130549	0.735621	0.00493784	0.0180738	0.105627	0.7863	0.873449
RELA	225.35	214.32	244.79	311.92	-0.184675	0.0580919	0.131002	-0.0614407	0.46311	0.56106	-0.381661	0.0102886	0.0290501
STAT5B	1092.29	1003.38	1088.97	1043.09	-0.116175	0.0579805	0.131002	-0.123035	0.0145837	0.0411373	0.0753177	0.467865	0.630829
NLRP3	8.31	12.07	7.69	29.92	0.60277	0.0583144	0.131002	0.576528	0.0402201	0.0853742	-1.23905	0.000554792	0.00192971
SERPING1	9.63	12.2	8.75	10.9	0.540036	0.0584467	0.131002	0.359728	0.18704	0.268341	-0.0140439	0.975252	NA
PPBP	20.79	29.89	20.65	19.31	0.502419	0.0587144	0.131002	0.552598	0.00796639	0.0267577	0.404279	0.197279	0.34814
LILRB2	14.14	20.17	15.38	13.75	0.450801	0.0571348	0.131002	0.543459	0.020776	0.0536792	0.275585	0.411044	0.575222
CCBP2	10.2	16.93	11.21	8.32	0.500833	0.0580663	0.131002	0.691521	0.00660309	0.0232739	0.799288	0.0420952	0.100526
HLA-B	11140.7	10229.1	9546.27	9434.01	0.099174	0.0587332	0.131002	-0.122677	0.00350309	0.0135068	0.0448738	0.640544	0.776416
IL3	9.07	14.6	10.07	13.18	0.522676	0.0603803	0.134152	0.623766	0.0182875	0.0481206	-0.0345232	0.930778	0.958742
SRC	24.77	29.19	20.88	35.77	0.450832	0.0620413	0.136908	0.264922	0.156315	0.236753	-0.357954	0.2247	0.377118
HLA-DPA1	1069.14	487.09	378.05	122.56	0.320794	0.0620999	0.136908	-1.12455	4.79985e-66	5.48143e-64	1.79623	5.73669e-29	1.14734e-27
NCR1	8.27	5.08	8.35	4.35	-0.50351	0.138357	NA	-0.42654	0.177756	NA	0.0993005	0.853079	NA
MBL2	4.62	4.32	7.3	6.91	-0.537415	0.138721	NA	-0.0770188	0.833731	NA	-0.787737	0.149419	NA
LTA	75.87	85.68	100.2	110.11	-0.218439	0.0643934	0.141418	0.172283	0.163035	0.241174	-0.453188	0.0196413	0.0529654
IL19	5.03	7.85	5.67	6.71	0.492927	0.143923	NA	0.627674	0.0561509	NA	0.330926	0.493942	NA
TNFSF11	20.67	22.91	17.18	19.14	0.493704	0.0676666	0.148037	0.293978	0.230493	0.320806	0.349761	0.332285	0.501562
IL9	2.71	5.57	3.81	5.42	0.554373	0.150474	NA	0.765562	0.0379523	NA	-0.0260626	0.961377	NA
BLNK	13.57	16.92	11.25	11.25	0.488065	0.0709705	0.154672	0.375837	0.133364	0.213308	0.577595	0.149357	0.285624
FCGR2A	6.29	9.83	6.9	7.52	0.55816	0.0715821	0.155412	0.588011	0.0552383	0.108762	0.401302	0.369925	NA
LILRB4	7.7	12.63	8.43	5.86	0.534735	0.0721211	0.155989	0.617081	0.0256032	0.0622104	0.782423	0.0814991	NA
SLAMF7	21.73	30.14	23.38	24.55	0.39333	0.0730077	0.157311	0.523423	0.0124104	0.0367167	0.266238	0.384284	0.553197
GBP5	763.44	563.93	502.53	95.43	0.160066	0.0760319	0.163211	-0.431586	4.16309e-10	4.32205e-09	2.27841	6.19645e-38	1.85894e-36
IRF7	66.66	67.21	56.1	71.35	0.251293	0.0770953	0.164874	0.00938353	0.943743	0.9504	0.0297528	0.891224	0.938131
MALT1	506.55	617.01	564.47	637.51	0.127477	0.0799425	0.170325	0.28459	3.03294e-07	2.62396e-06	-0.032601	0.791856	0.873449
IKBKG	169.17	163.08	141.99	153.33	0.192111	0.0808868	0.171697	-0.0498113	0.59137	0.678057	0.16607	0.289276	0.455254
ARG1	17.38	20.75	30.74	15.75	-0.457367	0.0831923	0.175936	0.348002	0.139402	0.219885	0.223422	0.548255	0.707425
MSR1	6.7	8.32	6.45	4.83	0.427846	0.178083	NA	0.387144	0.21942	0.309356	0.33882	0.495901	NA
ATG12	40.89	45.32	37.25	55.21	0.298899	0.0854114	0.179963	0.13628	0.4107	0.513151	-0.076565	0.733018	0.837625
CXCL11	11.39	12.84	8.14	9.75	0.477639	0.0868788	0.182382	0.179122	0.486751	0.57903	0.269234	0.51195	NA
IL10RA	3513.38	3325.49	3008.24	1605.32	0.142424	0.0898176	0.18786	-0.0786439	0.079574	0.14657	1.06191	1.51238e-28	2.90378e-27
ITGAX	19.71	30.63	24.48	17.57	0.338452	0.0905384	0.188677	0.63851	0.00140697	0.00641935	0.70859	0.0360285	0.0900713
IL18RAP	36.45	44.25	36.16	46.85	0.297252	0.0913914	0.189762	0.276174	0.109499	0.185531	-0.123704	0.607994	0.750225
MX1	602.83	478.21	533.13	306.73	-0.146649	0.0918877	0.190101	-0.32654	6.60187e-07	5.46329e-06	0.392638	0.00419516	0.0125855
IRAK4	232.74	240.28	216.57	206.71	0.148092	0.0932519	0.192227	0.0456244	0.556006	0.650573	0.229239	0.0940222	0.19622
FCGR1A/B	11	16.21	12.18	10.36	0.42807	0.0976129	0.200493	0.616818	0.0151505	0.0421996	0.540324	0.142965	0.277826
TLR1	56.13	41.6	54.34	61.85	-0.362381	0.0985198	0.20091	-0.38711	0.0257161	0.06222	-0.568763	0.0351361	0.0883
PLA2G2A	6.7	11.03	7.18	7	0.538992	0.098389	0.20091	0.636576	0.0369489	0.0811455	0.295532	0.516228	NA
CCRL1	16.38	23.37	17.6	16.77	0.427775	0.100909	0.204069	0.506984	0.0210544	0.053737	0.415963	0.213627	0.362336
GNLY	33.09	31.55	24.92	40.38	0.323499	0.101141	0.204069	-0.0204118	0.913166	0.932769	-0.458007	0.125426	0.251902
PML	242.68	241.45	217.73	197.13	0.14462	0.101115	0.204069	-0.00963534	0.910887	0.932108	0.331793	0.024674	0.0643671
TLR4	15	18.52	13.99	12.02	0.417909	0.103127	0.207344	0.373409	0.113784	0.191089	0.420678	0.24671	0.401426
CCL22	10.43	14.09	9.99	12.82	0.479441	0.108023	0.216425	0.408849	0.125587	0.202571	-0.169788	0.654549	0.785459
TFRC	465.33	245.83	277.29	173.02	-0.17616	0.110502	0.220618	-0.914	3.05922e-32	8.31817e-31	0.664777	1.50881e-05	6.52458e-05
IL1RAP	81.05	64.63	74.84	63.49	-0.206217	0.11783	0.234428	-0.318862	0.0114199	0.0348703	-0.0661804	0.750998	0.848187
RAF1	327.35	318.72	290.85	315.15	0.125115	0.11963	0.237183	-0.0381095	0.572761	0.66338	0.0956238	0.50646	0.667859
BCAP31	336.35	353.87	323.57	284.5	0.1227	0.120862	0.238796	0.0744126	0.259599	0.357184	0.0621091	0.661233	0.787573
JAK1	1466.57	1283.41	1366.39	1256.87	-0.0898555	0.121287	0.238809	-0.191463	1.90223e-05	0.000123429	0.0814847	0.444635	0.609785
C9	5.49	5.02	6.55	3.58	-0.415586	0.240617	NA	-0.101201	0.759499	NA	0.263428	0.638491	NA
CXCL2	9.86	10.97	8.24	9.74	0.443588	0.123204	0.24175	0.291164	0.319075	0.420766	0.195731	0.644052	NA
MIF	353.52	397.08	440.37	417.41	-0.149206	0.126315	0.247007	0.164286	0.0271042	0.0644855	-0.203211	0.138216	0.269689
CCR1	44.76	63.24	52.15	45.86	0.324732	0.128054	0.249553	0.54046	0.00273834	0.0111685	0.333199	0.216393	0.364451
IKBKAP	131.19	136.86	152.42	136.84	-0.158232	0.12947	0.251454	0.0530663	0.571574	0.663351	-0.166949	0.312542	0.480834
FN1	12.29	15.39	11.88	10.42	0.378669	0.132698	0.256223	0.350717	0.168789	0.247125	0.350911	0.366452	0.535001
ITGAL	1269.95	1078.77	984.51	892.44	0.130856	0.132823	0.256223	-0.238629	2.96791e-05	0.000186228	0.509413	0.000860329	0.00284799
IRAK2	44.9	57.8	49.52	49.48	0.22797	0.133443	0.256552	0.374572	0.00995638	0.0321192	0.347787	0.126965	0.252876
KLRD1	7.52	13.04	9.3	10.72	0.448834	0.135744	0.258366	0.695434	0.013823	0.0398632	0.0404249	0.921605	NA
CX3CR1	25.72	29.61	19.96	21.67	0.351434	0.135058	0.258366	0.223934	0.281138	0.380402	0.267404	0.384933	0.553197
MCL1	2943.38	2743.4	2547.91	1607.26	0.104698	0.135726	0.258366	-0.103123	0.0601957	0.116514	0.557536	2.63238e-08	1.68472e-07
SMAD5	34.3	31.05	39.28	113.99	-0.303633	0.136686	0.258436	-0.123462	0.498071	0.591265	-1.79739	1.78101e-12	1.61299e-11
LILRB5	16.1	21.82	15.29	12.88	0.379063	0.136299	0.258436	0.514039	0.0360725	0.0804586	0.654808	0.0930795	0.195101
IL1RL2	12.88	18.42	14.1	13.97	0.384021	0.137691	0.259477	0.45397	0.0689057	0.130282	0.345202	0.327518	0.499074
OAZ1	3376.57	2606.61	2809.6	2370.21	-0.108396	0.139164	0.261389	-0.371469	2.59801e-15	4.00937e-14	0.0911727	0.367813	0.535001
LILRA3	13.86	20.21	15.87	19.63	0.364591	0.140038	0.261444	0.556316	0.0228337	0.0574362	-0.134933	0.697494	0.814591
AHR	619.46	507.84	464.15	373.95	0.129287	0.140108	0.261444	-0.286323	9.56801e-07	7.58796e-06	0.507875	0.000148727	0.000580398
CD97	460.84	449.13	410.91	398	0.131356	0.144011	0.267851	-0.0336686	0.617851	0.699841	0.0802531	0.549884	0.707625
LILRA4	10.7	13.22	10.34	8.02	0.444467	0.145452	0.269653	0.391975	0.147508	0.228877	0.564834	0.217634	NA
CD24	10.4	16.78	12.95	12.03	0.437292	0.148433	0.274289	0.762803	0.00305011	0.0120111	0.376783	0.367192	0.535001
CLEC4E	10.16	14.82	11.28	13.45	0.416666	0.150503	0.277216	0.560429	0.0481115	0.0995351	0.141235	0.71703	0.829336
ICAM1	31.35	31.18	38.17	28.08	-0.278196	0.151005	0.277247	-0.0176291	0.918699	0.935701	0.191844	0.500329	0.663419
CD86	7.61	12.97	9.27	9.67	0.419687	0.152676	0.278524	0.63061	0.0254479	0.0620973	0.326429	0.433625	NA
S100A8	8.96	14.74	11.73	11.43	0.433132	0.152384	0.278524	0.654407	0.012395	0.0367167	-0.00509798	0.989577	0.997893
ICAM5	8.34	11.38	7.59	8	0.471416	0.153997	0.28004	0.433739	0.137497	0.218086	0.343602	0.437114	NA
KIR3DL2	18.69	27.33	21.53	27.2	0.295935	0.155712	0.282259	0.530155	0.0106756	0.0331291	-0.133388	0.658204	0.785915
HLA-DPB1	1794.66	769	660.9	227.85	0.20181	0.1579	0.285319	-1.20193	6.46298e-51	6.1506e-49	1.49247	3.71025e-22	5.23799e-21
IL17F	21.94	36.91	29.9	27.01	0.326519	0.160872	0.289773	0.759446	0.0003013	0.00160787	0.286644	0.337973	0.508548
IFNA2	7.14	12.98	8.65	12.25	0.398775	0.162241	0.29132	0.718284	0.0112451	0.0345212	-0.192463	0.621362	0.758915
CCL16	8.29	12.3	9.72	10.45	0.421876	0.164327	0.29414	0.59377	0.0281905	0.0665155	0.122103	0.753769	0.849318
IFIH1	131.58	135.09	122.53	105.37	0.146377	0.166149	0.296472	0.0452438	0.629097	0.708509	0.292942	0.0741978	0.165651
IL4	6.21	10.61	7.78	9.77	0.42384	0.167239	0.297488	0.696086	0.0210807	0.053737	-0.0895905	0.845516	NA
TNFRSF17	14.24	17.87	13.74	15.94	0.39334	0.169566	0.30069	0.398904	0.139111	0.219885	0.00258603	0.994636	0.99882
CXCL9	8.01	12.79	9.96	10.29	0.396705	0.170583	0.301556	0.639047	0.0246108	0.0608345	0.169046	0.683975	NA
XCR1	9.76	13.64	11.48	11.47	0.393725	0.172395	0.302928	0.592647	0.0376541	0.0819439	0.0688113	0.858491	0.917763
HAMP	13.78	21.8	15.74	14.27	0.393371	0.172419	0.302928	0.626035	0.0142584	0.0407076	0.49947	0.16785	0.315953
TLR3	24.55	36.16	30.01	33.17	0.26081	0.179333	0.314108	0.50753	0.0074798	0.0253253	0.014317	0.960043	0.975649
KLRC3	8.55	12.06	9.92	11.03	0.364491	0.181171	0.316357	0.488001	0.104449	0.1791	0.0167705	0.968756	NA
CASP2	542.27	493.53	455.59	459.57	0.112186	0.181897	0.316656	-0.135475	0.0315231	0.0734681	0.243718	0.036632	0.0906359
B3GAT1	13.06	14.55	10.14	10.84	0.350185	0.18269	0.31707	0.117674	0.658276	0.727032	0.195392	0.622139	NA
SELPLG	142.31	141.57	127.43	108.8	0.141645	0.185787	0.321469	-0.0185217	0.845074	0.879397	0.52423	0.00400412	0.0121644
CYBB	16.15	22.05	17.28	17.17	0.301207	0.186555	0.321821	0.417523	0.0548922	0.108762	0.171826	0.617367	0.757893
LCP2	1507.85	1413.98	1509.05	981.67	-0.093993	0.195826	0.335786	-0.0924305	0.0756547	0.139802	0.516429	0.000351271	0.00125828
LILRA6	116.33	129.31	117.48	115.33	0.141507	0.195693	0.335786	0.153404	0.123837	0.202032	0.0333279	0.843885	0.904162
CCL15	12.18	20.29	16.43	13.91	0.364367	0.196705	0.336284	0.775325	0.00341926	0.0133038	0.506988	0.20033	0.350943
THY1	6.86	9.96	7.26	10.7	0.38988	0.198198	0.337824	0.451698	0.107004	0.182386	-0.306812	0.47526	NA
GATA3	69.9	71.67	62.58	68.17	0.20007	0.199076	0.33831	0.0441429	0.750551	0.808613	0.0927801	0.673257	0.79013
MARCO	12.48	15.74	13.06	11.53	0.335384	0.206452	0.349805	0.432419	0.0812792	0.148276	0.144586	0.709237	0.825084
C6	46.78	65.21	55.06	53.43	0.258086	0.208228	0.35177	0.508132	0.00141653	0.00641935	0.177537	0.478223	0.639407
HLA-DMA	230.22	123.86	107.35	42.14	0.178856	0.211896	0.35691	-0.88692	2.50593e-17	4.08825e-16	1.46643	7.65064e-11	6.16188e-10
IL13	13.16	20.61	17.38	15.4	0.275993	0.212718	0.357241	0.640139	0.00713804	0.0247019	0.190117	0.575909	0.727463
LILRA5	25.07	30.67	25.94	22.73	0.248912	0.215206	0.36036	0.293905	0.122479	0.201754	0.259253	0.40557	0.571502
HAVCR2	24.16	37.88	31.21	16.38	0.259254	0.218388	0.364619	0.646182	0.000737844	0.00369569	1.10846	0.00104687	0.00344175
IL28A	14.84	20.85	16.92	17.85	0.295417	0.220466	0.367014	0.499401	0.0335557	0.0763358	0.146459	0.671058	0.79013
TNFAIP6	14.62	20.85	16.99	15.37	0.296671	0.227073	0.376914	0.533761	0.0200945	0.0521544	0.146622	0.666294	0.789682
XCL1	9.2	14.16	11.51	8.78	0.334496	0.228576	0.377216	0.67677	0.017716	0.0470504	0.578055	0.184554	NA
SDHA	254.34	258.05	239.14	258.25	0.108412	0.228438	0.377216	0.0152688	0.837874	0.876709	0.104863	0.449947	0.615313
ICAM4	12.01	17.05	14.14	13.83	0.287025	0.230612	0.379479	0.534459	0.0263129	0.0633951	0.0812645	0.817035	0.885935
CD8B	6.99	10.62	8.76	6.02	0.341087	0.23273	0.381864	0.564943	0.0551166	0.108762	0.801744	0.0922117	NA
C3	19.08	27.32	22.49	24.03	0.267971	0.234309	0.383353	0.527924	0.00937281	0.0305821	-0.0703234	0.823759	0.888549
IRGM	15.35	25.04	20.88	26.72	0.278872	0.236193	0.385034	0.710102	0.0019028	0.00810819	-0.0550673	0.868511	0.922312
CFD	8.3	10.43	8.21	7.86	0.34817	0.236685	0.385034	0.27936	0.320536	0.421719	0.446837	0.325424	NA
ITLN2	6.85	6	4.83	4.8	0.312959	0.385287	NA	-0.0862662	0.787933	NA	0.0927081	0.85868	NA
ITGAE	113.1	114.57	104.76	100.91	0.13352	0.241627	0.391957	0.0225505	0.839456	0.876709	0.324847	0.0846395	0.183004
CD3EAP	13.95	21.39	17.55	26.44	0.27489	0.243397	0.393711	0.564133	0.0125931	0.0370652	-0.314494	0.305743	0.473408
LAMP3	39.28	46.3	54.07	31.28	-0.220813	0.244397	0.394211	0.239529	0.153754	0.234743	0.45653	0.0855621	0.184169
CLEC4A	24.57	30.87	25.73	34.43	0.256829	0.248224	0.398161	0.306687	0.114287	0.191372	-0.196809	0.471881	0.63269
KLRF2	14.82	20.77	16.93	16.03	0.263433	0.24824	0.398161	0.488817	0.0281072	0.0665155	0.0937378	0.785242	0.873449
IL20	10.88	19.02	14.74	13.28	0.327207	0.249084	0.398394	0.740317	0.0060135	0.0215956	0.396575	0.26969	0.43007
CX3CL1	13.84	21.88	18.56	12.03	0.26867	0.250758	0.399952	0.661652	0.00283558	0.0114033	0.51242	0.151638	0.288835
HRAS	74.92	84.55	75.43	83.67	0.152769	0.253639	0.40342	0.169756	0.18524	0.268341	0.0723959	0.721543	0.83255
CCL4	17.11	21.71	17.59	18.14	0.301641	0.256859	0.407406	0.374605	0.122838	0.201754	0.131857	0.709916	0.825084
KIR3DL3	6.53	9.77	8.09	8.17	0.365736	0.257707	0.40762	0.480506	0.124852	0.202571	0.100269	0.824507	NA
PTK2	12.66	17.63	23.03	90.95	-0.294801	0.259997	0.410071	0.448876	0.0828714	0.150699	-2.34305	4.49123e-16	4.89953e-15
SELE	12.47	17.11	12.96	11.68	0.299829	0.260693	0.410071	0.437548	0.0698542	0.131639	0.261724	0.520922	0.679464
CDH5	5.12	5.69	5.18	4.8	0.284093	0.41572	NA	0.356739	0.285471	NA	0.314949	0.563573	NA
IL11RA	75.74	98.7	86.2	125.82	0.169809	0.26594	0.417176	0.339717	0.00916631	0.0302541	-0.198589	0.278147	0.44063
CASP1	514.4	418.4	441.5	169.83	-0.0798619	0.267532	0.418523	-0.293104	2.19443e-05	0.000140788	1.10647	8.73254e-13	8.21886e-12
GUSB	82.78	76.36	69.08	63.75	0.139661	0.268975	0.41963	-0.117341	0.337945	0.436576	0.274947	0.19003	0.345743
IL2	5.84	8.07	5.99	11.21	0.264022	0.421715	NA	0.38482	0.209411	NA	-0.411958	0.356039	NA
CLU	6.48	11.74	9	10.3	0.348737	0.276876	0.430781	0.724613	0.0129811	0.0380114	0.0137444	0.974333	NA
IL21	14.1	12.79	10.13	10.69	0.302437	0.282129	0.43776	-0.0722375	0.781988	0.836171	0.231623	0.560604	NA
IL13RA1	15.65	21.45	19.04	13.2	0.269492	0.287692	0.445182	0.576146	0.0133867	0.0389011	0.525362	0.21304	0.362336
KLRC1	7.75	10.72	9.13	7.72	0.36703	0.291752	0.450244	0.602315	0.0406166	0.0858966	0.348831	0.460451	NA
IRF8	11.02	17.02	13.46	11.75	0.267982	0.293738	0.452088	0.595649	0.0179147	0.0473578	0.437373	0.231516	0.383425
CCL26	4.77	9.92	8.68	4.88	0.348708	0.300352	0.460336	0.899351	0.00802243	0.0267883	0.973235	0.0490489	NA
GZMB	14.87	24.64	20.09	19.19	0.240563	0.30071	0.460336	0.702531	0.00198269	0.00838605	0.262333	0.422222	0.589147
SMAD3	432.71	532.13	561.27	616.76	-0.0856575	0.304164	0.464379	0.276781	0.00103626	0.00487809	0.0953271	0.429027	0.594074
EGR2	13.81	12.91	15.89	16.4	-0.261693	0.306701	0.46512	-0.0451994	0.856915	0.889634	-0.390033	0.319754	0.488795
MS4A1	10.16	10.19	13.4	10.69	-0.307954	0.307058	0.46512	0.090989	0.74643	0.805692	-0.0969773	0.820502	NA
BID	18.65	23.45	20.2	23.81	0.273845	0.307093	0.46512	0.374016	0.0946323	0.166775	0.0905609	0.769335	0.860795
C14orf166	1052.98	1045.32	998.67	909.79	0.0648592	0.308165	0.465508	-0.0100286	0.83986	0.876709	0.0831325	0.466507	0.630769
CD164	1004.68	907.8	957.52	844.41	-0.0756041	0.316368	0.476639	-0.146449	0.0103071	0.0321605	0.0329329	0.793383	0.873449
CD14	5.71	6.88	5.91	7.35	0.244865	0.478078	NA	0.404435	0.230339	NA	-0.078956	0.870235	NA
MR1	79.14	80.59	73.76	67.9	0.130024	0.318219	0.478165	0.0318111	0.787844	0.840857	0.264559	0.170547	0.319776
BCL6	42.01	43.02	48.48	46.11	-0.159835	0.321438	0.481735	0.0133902	0.932951	0.944736	-0.0537892	0.829055	0.890261
PTPRC_all	7268.04	6855.16	7073.75	5892.62	-0.0452596	0.322683	0.482335	-0.0842637	0.0510279	0.103322	0.149966	0.115416	0.235744
VCAM1	7.65	11.28	10.46	5.46	0.319135	0.324817	0.482997	0.693142	0.015814	0.0432049	0.916526	0.0513449	NA
IFNAR2	1312.57	1244.72	1185.91	748.92	0.0706604	0.324558	0.482997	-0.0752287	0.115946	0.193019	0.802058	6.46821e-11	5.353e-10
GPI	357.22	355	335.13	302.27	0.0816921	0.326228	0.483834	-0.006755	0.919314	0.935701	0.15906	0.264561	0.426139
EGR1	7.33	6.6	8.18	5.73	-0.226987	0.492539	NA	-0.0695166	0.82833	NA	-0.00615401	0.990314	NA
BST2	111.74	106.04	114.6	92.3	-0.109356	0.333518	0.493365	-0.0786029	0.45315	0.551703	-0.0493548	0.79037	0.873449
IL1A	7.54	10.95	9.27	8.7	0.268305	0.338201	0.498999	0.552275	0.0652205	0.124552	0.332518	0.463442	NA
MASP2	7.51	8.49	11.31	11.13	-0.283474	0.341983	0.500698	0.236979	0.441796	0.540409	-0.567091	0.220078	NA
PDCD1LG2	15.97	16.93	13.77	15.48	0.273227	0.340491	0.500698	0.121344	0.649823	0.723292	0.0320927	0.927461	0.957379
UBE2L3	177.76	183.11	170.73	198.93	0.0956604	0.341812	0.500698	0.0408123	0.634097	0.711334	-0.131211	0.377619	0.547605
IL27	5.69	9.98	8.01	8.63	0.280797	0.343568	0.501733	0.676734	0.0244142	0.060611	0.0635925	0.883935	NA
PLAUR	11.65	18.28	16.23	14.89	0.224442	0.345965	0.503945	0.636562	0.0102798	0.0321605	0.163806	0.647128	0.7785
CFP	19.61	23.52	26.91	34.89	-0.191218	0.35147	0.508728	0.257963	0.201072	0.28703	-0.61099	0.0484926	0.1141
CD209	10.33	14.37	11.05	13.04	0.283176	0.352571	0.508728	0.519938	0.0525036	0.10533	0.0421514	0.90937	0.946849
HLA-DQA1	43.36	25.71	20.61	4.05	0.236883	0.353704	0.508728	-1.2023	0.00107323	0.00498222	2.18811	1.04448e-07	6.26687e-07
FCGR2A/C	6.61	10.29	8.42	6.51	0.290451	0.353415	0.508728	0.62489	0.0357301	0.0800074	0.447097	0.327492	NA
C1S	13.74	19.52	16.67	15.05	0.21243	0.352894	0.508728	0.464573	0.0371164	0.081201	0.157377	0.657294	0.785915
ATG16L1	177.74	175.72	167.18	179.09	0.0801706	0.357269	0.512565	-0.0216642	0.794778	0.843529	0.240186	0.0892257	0.189506
IL17A	9.89	11.88	9.08	10.74	0.27063	0.359325	0.514004	0.256559	0.323897	0.423751	0.0684956	0.87018	NA
ABCB1	26.17	34.86	30.47	92.54	0.204285	0.360073	0.514004	0.426712	0.0292131	0.0686448	-1.49536	1.01648e-09	7.07116e-09
KLRK1	10.74	14.74	12.67	16.3	0.245587	0.364441	0.518942	0.428498	0.0976637	0.170018	-0.292615	0.407195	0.571502
LIF	68.26	74.06	67.14	62.22	0.148925	0.366585	0.520696	0.135392	0.329792	0.428652	0.20228	0.351227	0.523568
CMKLR1	14.43	10.47	14.36	8.56	-0.265261	0.369762	0.523906	-0.205671	0.473618	0.568142	0.129028	0.776778	NA
CTSG	7.16	7.13	9.81	10.36	-0.284139	0.371176	0.524608	0.123751	0.69348	NA	-0.462616	0.303915	NA
EDNRB	2.57	4.78	3.92	5.45	0.233967	0.527044	NA	0.67016	0.0700783	NA	-0.257007	0.620912	NA
CEACAM6	11.63	18.35	16.26	12.91	0.211132	0.377552	0.53177	0.614584	0.0163888	0.0443509	0.437016	0.242089	0.395248
CCL13	15.46	16.73	14.25	13.04	0.232455	0.378106	0.53177	0.173804	0.475904	0.569688	0.20239	0.581284	0.730839
C4A/B	17.84	21.15	18.52	19.77	0.203109	0.379239	0.532052	0.253579	0.246786	0.341198	-0.00124225	0.99708	0.99882
TYK2	297.14	270.21	255.53	261.56	0.0726721	0.384719	0.538418	-0.134809	0.0546687	0.108762	0.235121	0.0736101	0.165107
IL18	8.24	14.57	12.85	11.73	0.235897	0.386815	0.540028	0.701502	0.00749559	0.0253253	0.11378	0.760557	0.852961
MBP	400.54	285.21	301.31	367.98	-0.0736217	0.388196	0.540634	-0.481899	2.60906e-12	3.23863e-11	-0.110612	0.38857	0.556756
MAP4K2	331.72	382.74	402.06	434.89	-0.0846974	0.389538	0.541183	0.19705	0.00283584	0.0114033	0.0615817	0.619872	0.758915
C8G	4.95	6.67	5.18	6.24	0.230349	0.541519	NA	0.379397	0.26763	NA	-0.0219366	0.963987	NA
KLRAP1	13.1	22.21	18.22	20.62	0.195903	0.392927	0.544566	0.698056	0.00363025	0.0138191	0.158737	0.629606	0.767032
IRF1	350.6	362.16	344.93	223.21	0.0670669	0.397803	0.549989	0.0567884	0.408436	0.51144	0.366824	0.0149687	0.0412931
IFNGR1	236.6	260.02	247.94	273.65	0.0694204	0.405994	0.559958	0.135373	0.0935685	0.165411	-0.0348615	0.796798	0.875201
RELB	61.33	78.73	83.81	113.55	-0.111705	0.414584	0.562594	0.374109	0.00534915	0.0193314	-0.416453	0.0371915	0.0915482
ICOSLG	57.67	64.27	68.7	80.79	-0.119071	0.414493	0.562594	0.159691	0.221268	0.310949	-0.136473	0.545235	0.705425
ITGA5	232.66	287.04	298.22	654.19	-0.0755765	0.41109	0.562594	0.310088	5.53036e-05	0.000318973	-0.851228	8.67325e-10	6.21367e-09
MAPK1	714.45	679.05	705.65	652.58	-0.0547166	0.410566	0.562594	-0.073041	0.172842	0.252411	-0.0255518	0.8189	0.885935
FCAR	12.78	14.4	12.3	12.15	0.268449	0.413972	0.562594	0.277683	0.310298	0.413008	0.216809	0.593693	0.742116
IL15	9.35	15.24	13.34	14.76	0.218747	0.416217	0.562594	0.65404	0.0102859	0.0321605	0.0627809	0.865952	0.922312
TLR2	32.32	45.2	41.71	41.1	0.164931	0.411276	0.562594	0.511942	0.00870645	0.0289034	0.0277259	0.923325	0.955667
CARD9	13.42	15.64	13.86	9.55	0.210202	0.416773	0.562594	0.240096	0.33751	0.436576	0.441858	0.278109	0.44063
CD22	16.05	21.5	19.12	15.44	0.179825	0.416706	0.562594	0.410882	0.0868494	0.155947	0.223513	0.532002	0.690165
KIR_Inhibiting_Subgroup_2	10.8	8.48	9.8	11.89	-0.239452	0.420304	0.566022	-0.322222	0.248662	0.342961	-0.473409	0.275951	NA
HLA-DQB1	81.09	50.63	43.27	11.75	0.138961	0.421376	0.56613	-0.879525	9.53372e-05	0.000538985	1.68307	1.6618e-09	1.13952e-08
PECAM1	24.35	26.32	31.06	40.38	-0.190901	0.428049	0.567399	0.125064	0.590448	0.678057	-0.533537	0.0822081	0.180087
RAG2	7.16	9.69	8.45	7.74	0.246655	0.424074	0.567399	0.449985	0.11502	0.192036	0.307844	0.488854	NA
CD276	17.65	23.71	21.58	19.8	0.196079	0.431263	0.567399	0.481845	0.034353	0.0775318	0.131846	0.690059	0.807874
C1QB	7.53	11.52	10.45	12.09	0.26505	0.424771	0.567399	0.603841	0.0457312	0.0956502	-0.127382	0.765806	NA
KIR_Activating_Subgroup_2	11.38	11.49	10.48	12.92	0.238282	0.42741	0.567399	0.124754	0.656499	0.726957	-0.196828	0.602023	0.746696
LTBR	10.2	11.17	9.48	8.03	0.22523	0.428304	0.567399	0.15935	0.541986	0.63547	0.176078	0.713011	NA
CD36	37.25	38.54	35.02	31.71	0.143851	0.430255	0.567399	0.0755356	0.676342	0.742676	0.198592	0.490712	0.65247
TNFAIP3	1189.47	1062.87	1015.53	1611.36	0.066422	0.427456	0.567399	-0.156719	0.064514	0.123896	-0.579157	6.41201e-06	2.9312e-05
NFKB1	110.8	124.82	117.97	161.85	0.0886359	0.430517	0.567399	0.181555	0.0875917	0.156786	-0.207036	0.203093	0.353003
CEBPB	128.43	161.29	172.27	189.94	-0.100583	0.43586	0.568114	0.319431	0.00303648	0.0120111	-0.236919	0.148028	0.284214
KLRC2	6.67	7.95	9.86	8.99	-0.227797	0.438286	0.568114	0.162763	0.613173	0.697454	-0.287908	0.528627	NA
TAL1	9.71	10.3	8.64	9.28	0.242353	0.43797	0.568114	0.251471	0.402295	0.50597	0.164937	0.710392	NA
IFNG	14.51	20.88	19.33	19.36	0.195318	0.43771	0.568114	0.537422	0.0387378	0.0834689	0.116249	0.760255	0.852961
ZBTB16	15.86	42.17	36.17	43.66	0.172143	0.438182	0.568114	1.27603	1.10925e-09	1.1112e-08	0.0571896	0.814519	0.885935
MAPK14	439.72	438.82	420.68	362	0.0595679	0.438771	0.568114	-0.00502864	0.933595	0.944736	0.373988	0.00326741	0.0101184
ABL1	79.84	88.41	81.91	105.84	0.110076	0.434283	0.568114	0.14962	0.217325	0.308688	-0.221679	0.232213	0.383425
NFKB2	214.82	267.67	284.16	458.93	-0.0987341	0.443052	0.571067	0.310964	0.00162125	0.00723231	-0.606773	8.78491e-07	4.58343e-06
MUC1	10.13	14.28	12.68	11.89	0.219314	0.442646	0.571067	0.397169	0.134709	0.214858	0.275976	0.496243	NA
MRC1	6.14	8.93	11.12	6.64	-0.237346	0.448011	0.574864	0.488518	0.121144	0.201085	0.22794	0.61229	NA
CCL7	30.89	34.39	30.65	29.99	0.168573	0.447403	0.574864	0.182209	0.302722	0.403866	0.158061	0.595449	0.742378
TNFRSF10C	10.09	13.89	10.76	12.04	0.226458	0.464503	0.594689	0.523193	0.0448542	0.0941609	0.00632774	0.987201	0.997593
CD55	12.14	18.46	20.8	16.06	-0.152193	0.475072	0.605505	0.522075	0.0369244	0.0811455	0.163155	0.643703	0.778281
CLEC6A	10.68	14.61	12.61	10.92	0.187292	0.474803	0.605505	0.413374	0.101301	0.175281	0.266456	0.520408	NA
CCL19	11.43	18.39	15.97	15.44	0.192329	0.47871	0.608783	0.614076	0.0114998	0.0349276	0.0816043	0.81949	0.885935
TNFRSF4	69.89	61.08	64.83	85.33	-0.0935138	0.484296	0.609733	-0.181839	0.14058	0.220589	-0.5469	0.00998625	0.0285321
NFKBIA	690.59	921.5	988.15	1102.32	-0.0891747	0.480782	0.609733	0.421647	2.42323e-08	2.19629e-07	-0.462356	8.78375e-06	3.94038e-05
CSF2	6.33	8.44	7.31	8.25	0.219749	0.484796	0.609733	0.448652	0.141067	0.220683	-0.171264	0.727327	NA
MAPKAPK2	705.73	546.06	523.37	549.9	0.060471	0.483637	0.609733	-0.366274	1.92636e-09	1.89647e-08	0.0497865	0.734312	0.837625
BCL10	353.47	345.83	332.48	315.86	0.0578529	0.482857	0.609733	-0.031141	0.651153	0.723362	0.0883157	0.522365	0.679499
FCGRT	63.83	90.99	82.84	83.81	0.125773	0.488887	0.61218	0.515403	4.67957e-05	0.000275467	-0.0298234	0.889488	0.938131
KLRG2	15.35	20.87	18.92	18.99	0.157105	0.488031	0.61218	0.45013	0.0487361	0.100463	0.032351	0.923812	0.955667
CD19	15.03	17.25	15.9	17.91	0.19061	0.49214	0.614905	0.231702	0.344299	0.442781	-0.0872484	0.809945	0.885935
KIR_Activating_Subgroup_1	18.89	18.31	20.45	24.79	-0.167425	0.497244	0.619926	0.0094346	0.966112	0.967807	-0.517783	0.110469	0.226603
CXCR1	9.84	12.93	11.03	10.96	0.2059	0.499922	0.621907	0.407227	0.123314	0.201754	0.180678	0.654955	NA
KIR3DL1	6.84	6.53	7.37	8.39	-0.174833	0.622538	NA	-0.0474721	0.88024	NA	-0.376493	0.408934	NA
PSMB9	904.47	760.83	737.57	504.22	0.0440673	0.504573	0.626329	-0.242633	3.92821e-05	0.0002376	0.299305	0.0131918	0.0366015
NFIL3	10.06	14.63	12.37	16.83	0.172987	0.508728	0.629041	0.421108	0.105523	0.180399	-0.298467	0.405568	0.571502
EBI3	7.01	10.57	9.02	9.54	0.191857	0.508962	0.629041	0.525797	0.0661034	0.125399	0.210224	0.630754	NA
KLRF1	5.52	7.75	6.92	12.36	0.161841	0.630424	NA	0.492819	0.129213	NA	-0.612701	0.163984	NA
FCGR3A/B	9.61	11.18	8.9	10.5	0.190701	0.514126	0.631324	0.243944	0.358889	0.459475	-0.175324	0.687882	NA
BATF	263.01	171.81	161.84	61.57	0.0814442	0.513749	0.631324	-0.610217	2.19308e-15	3.47847e-14	1.55302	7.87203e-17	9.21603e-16
TBX21	59.48	80.97	76.52	63.09	0.0840241	0.513707	0.631324	0.419193	0.00104225	0.00487809	0.378493	0.0930319	0.195101
CXCL13	8.09	9.25	8.18	9.87	0.22022	0.516143	0.632442	0.204786	0.484505	0.57877	-0.0981309	0.825317	NA
NT5E	23.65	21.88	24.7	27.06	-0.162918	0.526042	0.641816	-0.10617	0.663133	0.730982	-0.304024	0.381868	0.552098
IL17B	9.43	13.32	12.11	7.17	0.173705	0.524993	0.641816	0.452271	0.0904257	0.160851	0.497479	0.242267	NA
IKBKB	176.02	204.01	192.87	174.58	0.0660621	0.532855	0.648743	0.194485	0.0416363	0.0877282	0.358987	0.0117615	0.0328228
IL32	159838	223966	212409	174313	0.084955	0.543563	0.660371	0.463602	0.0389404	0.0835901	0.0865196	0.790036	0.873449
CD34	6.59	8.32	7.41	7.25	0.138557	0.661184	NA	0.331374	0.276414	NA	0.0238072	0.959569	NA
CLEC5A	11.55	13.71	12.5	9.4	0.178723	0.545647	0.661496	0.301418	0.287525	0.38721	0.590344	0.128301	NA
GP1BB	9.27	11.72	10.37	9.99	0.192811	0.54788	0.662795	0.385909	0.163034	0.241174	0.153924	0.741872	NA
CCL2	7.82	8.63	8.09	6.81	0.197345	0.549564	0.663428	0.26454	0.369758	0.470877	0.263443	0.597787	NA
TCF4	14.7	19.45	18.17	9.21	0.135313	0.552888	0.666032	0.40536	0.0803427	0.14751	0.738149	0.0425656	0.101146
TAGAP	1277.29	1353.45	1306.44	1227.56	0.0481046	0.555309	0.666227	0.0890526	0.264878	0.361831	-0.151984	0.195814	0.346829
CEACAM8	8.52	10.71	9.4	8.6	0.1759	0.555384	0.666227	0.229041	0.406721	0.510412	0.228081	0.591583	NA
CD79A	50.66	41.3	44.84	32.28	-0.0907818	0.556937	0.66669	-0.228967	0.184432	0.268341	0.24019	0.405375	0.571502
CD9	4.56	6.81	6.06	6.27	0.139643	0.669023	NA	0.49573	0.140177	NA	0.0423666	0.930244	NA
SOCS3	58.8	65.58	75.81	79.15	-0.106061	0.562602	0.672062	0.229578	0.0950285	0.166958	-0.706095	0.000655498	0.00224742
CD44	3826.73	3644.42	3568.13	3669.8	0.0303656	0.567265	0.674129	-0.0701938	0.109876	0.185619	-0.0122515	0.896504	0.938436
NFATC2	596.63	631.63	615.83	822.24	0.0398165	0.570024	0.674129	0.0800416	0.155543	0.23621	-0.230937	0.0393444	0.0958645
RAG1	9.77	13.05	11.58	9.17	0.184357	0.566393	0.674129	0.4134	0.136121	0.216504	0.518949	0.211787	NA
SPP1	17.3	19	17.43	16.72	0.145877	0.570235	0.674129	0.219931	0.370919	0.470877	0.0355762	0.920102	0.955667
LTB4R2	37.95	45.55	42.93	60.42	0.0983654	0.568136	0.674129	0.195211	0.22164	0.310949	-0.252506	0.315189	0.483357
MME	16.2	16.16	14.09	16.99	0.14857	0.572159	0.675006	0.0420074	0.868014	0.896268	-0.287317	0.470214	0.63222
CCL8	43.35	40.88	43.86	44.01	-0.091583	0.575586	0.676254	-0.0763571	0.632702	0.711167	-0.163795	0.501894	0.663662
TOLLIP	183.67	184.1	176.81	196.53	0.0537558	0.574837	0.676254	0.00471003	0.954454	0.959495	-0.0111574	0.940083	0.964187
CXCL12	8.95	15.05	12.85	11.22	0.155114	0.579711	0.679702	0.643431	0.015257	0.0422901	0.224034	0.556468	0.714183
S100A9	10.28	12.21	10.89	8.76	0.16092	0.595966	0.697328	0.277022	0.28352	0.382719	0.343387	0.445428	NA
ICOS	646.79	585.2	569.81	601.86	0.042511	0.598001	0.69828	-0.139976	0.012124	0.036245	0.181018	0.128888	0.254594
CXCL10	4.66	6.4	6.22	5.88	0.13305	0.699876	NA	0.390888	0.235361	NA	-0.153037	0.768248	NA
IRF3	69.05	67.51	71.39	56.73	-0.0794797	0.60253	0.700702	-0.032495	0.808822	0.854746	0.26706	0.214491	0.36252
POLR2A	394.58	387.83	377.73	438.76	0.0440342	0.602157	0.700702	-0.0266772	0.695299	0.758501	-0.0222821	0.874009	0.926102
TIRAP	26.34	30.71	28.22	26.09	0.105719	0.606357	0.70372	0.195006	0.341571	0.440264	0.173696	0.565969	0.718691
TLR9	18.68	24.8	23.37	20.88	0.129083	0.608286	0.704526	0.430345	0.0658676	0.125368	0.318875	0.305369	0.473408
ITLN1	6.77	11.26	9.06	7.64	0.158578	0.611904	0.707281	0.571139	0.0559489	0.109783	0.431007	0.33964	NA
TRAF6	130.03	149.56	144.77	178.87	0.0477987	0.62161	0.713165	0.202858	0.0325259	0.0748882	-0.19014	0.267115	0.427384
ATG7	72.23	80.74	77.42	74.39	0.0611984	0.621989	0.713165	0.157636	0.186836	0.268341	0.0249661	0.89964	0.938755
BST1	10.59	15.3	14.67	11.21	0.125429	0.621211	0.713165	0.501972	0.0646605	0.123896	0.51626	0.192444	0.345743
FADD	38.9	37.61	34.82	39.79	0.102355	0.619329	0.713165	-0.0383473	0.832501	0.87382	-0.0675527	0.811633	0.885935
BTK	8.33	9.67	10.91	9.7	-0.13973	0.635597	0.727306	0.26097	0.364675	0.465838	-0.108694	0.802093	NA
TRAF4	51.15	63.02	60.39	72.34	0.0679217	0.65588	0.748177	0.283156	0.0365863	0.0811455	-0.195364	0.367217	0.535001
ITGA2B	6.28	8.71	8.45	8.25	0.14854	0.657766	0.748177	0.367947	0.230913	0.320806	0.0490672	0.914492	NA
GZMK	52.56	165.02	150.46	112.57	0.132942	0.656613	0.748177	1.54901	7.69268e-11	8.78504e-10	0.224269	0.28034	0.442642
PDGFRB	6.99	12.31	10.37	8.59	0.123354	0.661451	0.750871	0.640107	0.0268543	0.0641583	0.339613	0.426245	NA
IL22RA2	5.95	7.05	6.91	5.66	0.138316	0.66945	0.758444	0.4208	0.200696	NA	0.253502	0.629756	NA
LAIR1	125.37	179.95	173.81	77.36	0.0535247	0.681282	0.77032	0.502458	1.00977e-05	7.11824e-05	1.08308	4.96173e-06	2.29003e-05
C1QA	6.61	11.32	10.27	5.33	0.127246	0.684014	0.771881	0.580905	0.058266	0.113549	0.63697	0.186225	NA
CRADD	59.53	66.92	64.94	46.62	0.0529826	0.699536	0.787841	0.15854	0.321456	0.421957	0.396961	0.0794758	0.175799
C2	35.87	44.24	46.9	42.19	-0.0717114	0.704968	0.792395	0.306887	0.0605391	0.116783	0.0934711	0.73766	0.837625
HPRT1	478.01	319.02	310.71	191.88	0.0357224	0.712361	0.799132	-0.568345	2.08828e-17	3.61336e-16	0.480492	0.00253027	0.00788657
PRKCD	138.34	139.43	134.55	142.68	0.0450798	0.713887	0.799274	0.0159262	0.85967	0.890874	-0.0566964	0.73224	0.837625
TLR8	15.6	17.21	19.14	12.37	-0.0931209	0.718526	0.802893	0.239089	0.318025	0.420353	0.296435	0.429466	0.594074
CFB	48.39	51.84	54.84	49.51	-0.0622256	0.726857	0.807277	0.1234	0.463784	0.56106	-0.271242	0.300284	0.468557
ATG10	98.68	108.39	105.65	87.37	0.0384445	0.727371	0.807277	0.129582	0.218156	0.3091	0.172285	0.331419	0.501562
CXCR3	300.93	388.21	379.02	278.69	0.0413342	0.728105	0.807277	0.328801	0.0331597	0.0759618	0.422148	0.186581	0.344457
PTAFR	3.09	6.61	8.27	9.6	0.1388	0.726142	0.807277	0.895216	0.0160891	0.043747	-0.0955061	0.838057	NA
CASP8	1648.33	1607.91	1575.05	1211.08	0.0332619	0.733213	0.809796	-0.0358318	0.639422	0.714501	0.685049	3.47565e-08	2.19515e-07
HLA-DOB	36.47	46.63	45.28	46.4	0.0535054	0.732819	0.809796	0.360052	0.0172056	0.046124	-0.0123047	0.959979	0.975649
TNFSF15	12.5	15.7	13.75	14.21	0.101434	0.737812	0.811735	0.351178	0.161246	0.241024	-0.000537894	0.99882	0.99882
KCNJ2	10.89	13.94	13.1	11.92	0.0918626	0.737298	0.811735	0.38969	0.12301	0.201754	-0.00919425	0.98099	0.993408
IFIT2	27.4	32.36	30.88	35.9	0.0713764	0.739569	0.812104	0.216367	0.229652	0.320806	-0.345583	0.203712	0.353003
LILRB3	6.35	8.47	7.53	8.29	0.10716	0.742403	0.813651	0.338268	0.274097	NA	-0.0896027	0.855807	NA
PSMB5	155.11	161.94	165.06	230.7	-0.0303932	0.753952	0.824726	0.0696468	0.434242	0.53438	-0.310974	0.0408084	0.0986329
IDO1	7.65	11.53	11.06	10.5	0.0848012	0.761747	0.831658	0.425435	0.16416	0.241586	0.100298	0.808826	NA
IL12B	7.75	10.12	9.75	6.63	0.0882241	0.767993	0.836878	0.425602	0.147926	0.228904	0.422776	0.346953	NA
BATF3	25.84	26.11	25.42	19.71	0.0655212	0.78656	0.855478	0.0517308	0.809839	0.854746	0.379627	0.247927	0.402044
ATG5	223.74	206.42	209.49	196	-0.0275302	0.79125	0.858943	-0.11234	0.216115	0.307735	-0.00765171	0.959659	0.975649
VTN	7.99	8.41	8.67	8.51	0.0760997	0.799129	0.865849	0.157028	0.597496	0.683708	-0.109204	0.814585	NA
MASP1	9.79	10.23	11.45	9.64	-0.0733324	0.8059	0.871532	0.0903246	0.742937	0.803441	-0.0785296	0.85471	NA
C1QBP	456.25	529.26	519.3	541.3	0.0212132	0.822518	0.887821	0.213136	0.000341124	0.00175479	-0.18222	0.116514	0.236979
PIGR	7.12	7.87	9.08	8.95	-0.068305	0.828399	0.889127	0.227544	0.47253	0.568031	-0.167688	0.709599	NA
TAP2	198.89	186.11	183.32	136.9	0.0200571	0.827843	0.889127	-0.0930063	0.26741	0.364418	0.395355	0.0207792	0.055105
C8A	16.74	18.12	17.12	13.33	0.0604328	0.828061	0.889127	0.121623	0.63901	0.714501	0.134904	0.727577	0.837498
PTGS2	8.3	8.15	8.19	8.57	0.0758238	0.835355	0.894912	0.0799957	0.789913	0.841493	-0.255279	0.566566	NA
PLAU	14.45	20.62	21.1	13.12	0.0500658	0.839895	0.89809	0.560689	0.0174623	0.0465934	0.454044	0.200227	0.350943
IL2RA	924.69	766.72	775.14	73.48	-0.0150136	0.845577	0.899388	-0.268489	6.5394e-06	4.72658e-05	3.19663	1.56738e-75	1.88086e-73
DEFB4A	10.14	10.97	12.68	9.91	-0.056234	0.845914	0.899388	0.210363	0.426092	0.52891	0.15962	0.691397	NA
CASP10	14.36	15.83	16.83	13.17	-0.0503594	0.84741	0.899388	0.167491	0.504107	0.59719	0.218003	0.561791	0.718429
ARG2	10.63	9.23	9.11	9.39	0.0574544	0.846867	0.899388	-0.140838	0.618319	0.699841	-0.157992	0.717248	NA
IL18R1	139.92	125.82	128.32	56.4	-0.0233291	0.849058	0.899466	-0.140181	0.161806	0.241174	1.12342	1.00832e-06	5.20421e-06
IFNAR1	61	68.18	69.69	88.97	-0.0249302	0.85081	0.899653	0.176525	0.195253	0.279422	-0.368546	0.0663755	0.151715
CCL3	6.37	7.18	7.43	6.4	0.0377368	0.909919	NA	0.162611	0.616737	NA	0.032638	0.947431	NA
AICDA	7.77	11.34	12.07	8.35	0.0513875	0.862957	0.910811	0.620909	0.033992	0.0770214	0.255841	0.56732	NA
SOCS1	101.43	97.32	97.58	105.78	-0.0283785	0.865811	0.911596	-0.0515576	0.627959	0.708509	-0.0906767	0.6732	0.79013
C5	13.44	15.97	17.13	16.61	-0.044891	0.866894	0.911596	0.269906	0.277294	0.376988	-0.208324	0.562769	0.718429
TNFSF4	24.8	38.65	38.34	29.68	0.0328826	0.868833	0.911956	0.627494	0.000961452	0.00465245	0.279998	0.330761	0.501562
CEACAM1	23.62	29.77	29.83	19.49	-0.0304676	0.875082	0.916829	0.321538	0.0985555	0.171049	0.444271	0.146055	0.282687
CD163	11.53	13.76	13.6	12.4	0.0421017	0.880266	0.920572	0.283518	0.28113	0.380402	0.0529158	0.897379	0.938436
PDGFB	22.27	34.57	37.03	26.73	-0.0322232	0.88763	0.926575	0.627426	0.00342498	0.0133038	0.284998	0.364483	0.535001
LTB4R	39.86	49.8	51.67	60.41	-0.0208108	0.892546	0.928313	0.318625	0.037743	0.0819439	-0.196651	0.363639	0.535001
CAMP	13.05	17.01	16.24	14.85	0.0366481	0.891018	0.928313	0.404012	0.0965948	0.168672	-0.0524571	0.896988	0.938436
DEFB103A	6.76	7.76	8.62	7.34	-0.0429082	0.897399	0.930086	0.244823	0.428578	0.530263	-0.268192	0.555919	NA
DEFB1	14.43	17.95	18.12	17.81	0.0348367	0.897509	0.930086	0.345911	0.162983	0.241174	-0.0160351	0.961421	0.975649
ITGA6	254.59	318.41	317.04	340.32	0.0116344	0.902794	0.933869	0.328521	3.95307e-05	0.0002376	-0.253368	0.0965451	0.200107
TP53	391.32	450.48	449.04	355.84	0.00737988	0.913728	0.940069	0.19752	0.00188512	0.00809326	0.1782	0.153276	0.2908
C7	9.15	10.71	11.25	10.8	-0.031255	0.911803	0.940069	0.198502	0.472166	0.568031	-0.116542	0.774117	NA
LTF	7.92	14.47	13.81	10.04	0.0291826	0.913644	0.940069	0.675995	0.0134212	0.0389011	0.33793	0.40259	NA
HFE	7.84	7.82	8.48	6.35	-0.0242629	0.941536	NA	0.0522253	0.864402	0.894155	0.350928	0.46424	NA
KIR_Inhibiting_Subgroup_1	9.1	11.25	11.39	11.56	0.0333797	0.917173	0.941917	0.252493	0.385283	0.485643	-0.104547	0.792361	NA
IRAK3	13.23	10.68	11.3	8.17	-0.0239311	0.933572	0.957037	-0.29158	0.316434	0.419219	0.179167	0.685014	NA
ALAS1	73.65	69.49	70.06	90.91	-0.00911965	0.944418	0.964746	-0.0706448	0.567298	0.659729	-0.239867	0.228423	0.380706
NOD1	82.51	86.29	86.27	68.16	0.0110254	0.944471	0.964746	0.0722909	0.559135	0.652526	0.387703	0.0613551	0.141589
IL1RN	5.97	6.73	7.59	9.15	-0.013062	0.968321	NA	0.294041	0.366351	NA	-0.528336	0.233999	NA
KIT	6.94	9.75	10.96	13.84	0.0196456	0.951375	0.970063	0.535248	0.085569	0.155111	-0.386077	0.381124	NA
CCRL2	34.18	24.41	24.9	12.49	-0.0118013	0.95854	0.975627	-0.427835	0.018827	0.049313	0.850899	0.0226447	0.0597224
CXCL1	44.48	58.43	58.68	47.28	-0.00815156	0.963398	0.97833	0.411612	0.015409	0.0423007	0.100897	0.714093	0.827934
PDCD2	105.26	100.7	100.56	103.56	0.00581042	0.964623	0.97833	-0.0538521	0.603577	0.689285	0.000971196	0.996109	0.99882
CD3E	1605.65	1494.08	1490.97	1124.2	0.00235939	0.969343	0.979637	-0.101822	0.0467693	0.0974646	0.189113	0.0680379	0.154778
PSMB10	460.16	449.52	450.34	343.87	0.00330434	0.96776	0.979637	-0.0287051	0.699192	0.760455	0.130292	0.300657	0.468557
TGFBR2	254.58	554.31	554.78	959.87	-0.00259985	0.978267	0.983434	1.11261	6.22574e-45	2.73454e-43	-0.697912	1.59726e-07	9.23716e-07
TUBB	367.72	378.33	378.34	403.41	0.00233208	0.975126	0.983434	0.0425544	0.535329	0.630253	-0.0907301	0.481858	0.642478
IFNB1	7.74	11.62	12.03	6.71	-0.00808671	0.977563	0.983434	0.446297	0.112093	0.188805	0.732556	0.107915	NA
IFNA1/13	11.13	11.52	13.01	10.14	0.0042747	0.988684	0.992159	0.190866	0.509268	0.602054	0.227633	0.584605	NA
CXCR2	11.01	15.83	16.11	12.03	0.0029119	0.990864	0.992602	0.442103	0.103792	0.17851	0.300778	0.428097	0.594074
TRAF5	221.45	207.22	206.75	163.53	0.000620008	0.994463	0.994463	-0.100854	0.262064	0.359709	0.406064	0.00979323	0.0281482
1 Markers used for the FACS sorting of the purified immune subsets; 2 Adjusted P values correspond to the false discovery rates (FDR) for differential expression, computed after correcting P values for multiple testing.
