# Supplementary material for: In-depth immunophenotyping data of IL-6R on the human peripheral regulatory T cell (Treg) compartment
Source: Data Brief. 2017 May 2;12:676–91. doi: 10.1016/j.dib.2017.04.043 (PMC5435581; doi:10.1016/j.dib.2017.04.043)
Supplement: Supplementary file 3 — Supplementary material [file mmc3.xls]

## Sheet: Sheet1
Table 3. Transcriptional profile of sorted T cell subsets upon in vitro activation
Gene Name	IL-6RhiTIGIT- Stim_Avg	IL-6RhiTIGIT- Unstim_Avg	log2FC	p-value	Adj P2		IL-6RhiTIGIT+_Avg	IL-6RhiTIGIT-_Avg	IL-6RloTIGIT+_Avg	Memory Teff_Avg	log2Fc_IL-6RhiTIGIT-_vs_IL-6RloTIGIT+	p-value	Adj P2	log2Fc_IL-6RhiTIGIT-_vs_IL-6RhiTIGIT+	p-value	Adj P2	log2Fc_IL-6RhiTIGIT- vs Memory Teff	p-value	Adj P2
IL17A*	21065.5	11.138	10.5385	1.81141e-280	1.75707e-278		2376.69	21065.5	175.387	3368.23	6.93942	2.2851e-133	1.32993e-130	3.24241	9.23625e-48	9.14389e-46	2.85259	9.07809e-18	8.95589e-17
IL17F*	1744.68	32.336	5.18149	1.52882e-16	8.08884e-16		208.106	1744.68	46.2783	1707.34	5.55838	1.83443e-96	5.33819e-94	2.99887	1.58699e-31	8.56975e-30	0.251975	0.634132	0.731033
CCL20*	53040.1	59.458	9.92577	1e-300	1e-300		10346.2	53040.1	5970.63	14091.2	2.97782	3.38624e-64	6.56931e-62	2.37785	4.78417e-30	2.186e-28	2.21438	2.72432e-29	4.50831e-28
LAG3	572.562	371.592	0.633781	0.00148437	0.00369189		95.016	572.562	62.71	39.538	3.08242	7.07224e-53	1.02901e-50	2.4673	5.02536e-23	1.99004e-21	3.71311	1.57503e-69	1.34665e-67
CCR6	1338.48	468.408	1.21573	7.1263e-11	3.16604e-10		533.664	1338.48	124.702	78.374	3.16758	3.2268e-46	3.75599e-44	1.18886	7.20348e-15	1.47547e-13	4.20992	4.26633e-92	2.18863e-89
TIGIT*1	329.07	59.25	2.56966	1.17496e-16	6.27365e-16		3378.38	329.07	2927.13	320.264	-3.26003	2.33689e-45	2.00262e-43	-3.40072	1.53672e-53	4.56405e-51	0.0530609	0.767234	0.841006
RORC	657.455	352.284	0.634498	0.00113514	0.00293622		171.222	657.455	68.6567	297.532	3.23369	2.40865e-45	2.00262e-43	1.93415	2.00629e-31	9.93112e-30	1.25927	1.71866e-12	1.31593e-11
IL10*	22843	40.268	9.34541	1e-300	1e-300		1508.92	22843	1491.41	1334.46	3.80375	1.49933e-35	1.09077e-33	3.80844	2.99828e-81	1.78098e-78	3.95755	5.66792e-55	3.23071e-53
CD70*	371.798	34.5	2.7495	4.05001e-23	2.80608e-22		142.51	371.798	37.15	22.264	3.02753	2.90841e-29	1.88077e-27	1.17953	2.90051e-09	3.66575e-08	3.8903	2.51349e-53	1.1722e-51
IL23R*	269.105	35.12	2.6492	2.61505e-20	1.60206e-19		71.53	269.105	33.3817	90.014	3.06692	3.31938e-26	1.93188e-24	1.89699	1.75071e-32	1.03992e-30	1.53965	3.10281e-12	2.30687e-11
IL13*	3816.72	19.086	7.9922	7.07148e-183	3.74145e-181		1433.28	3816.72	317.613	7251.65	3.64783	1.4744e-25	7.80089e-24	1.31937	0.00804536	0.0224363	-1.09368	6.49473e-12	4.69267e-11
IKZF2*	1207.59	282.12	2.04758	1.13702e-23	7.97285e-23		4374.87	1207.59	4671.88	213.142	-1.95092	4.44365e-25	2.15517e-23	-1.85981	7.22602e-23	2.68266e-21	2.44053	2.19189e-36	5.1111e-35
TNFRSF9*	1097.02	13.332	6.40608	1.55622e-83	3.35452e-82		3310.51	1097.02	4030.89	542.218	-1.9247	4.96225e-25	2.22156e-23	-1.59848	1.89849e-18	5.12592e-17	1.08538	2.27068e-08	1.23921e-07
IL26*	238.925	36.452	3.0788	1.03984e-24	7.47146e-24		32.784	238.925	24.1483	114.16	3.43378	4.17592e-23	1.73599e-21	2.84142	7.16897e-49	1.06459e-46	1.11366	0.000120923	0.0004528
IKZF3	443.55	1376.06	-1.7859	3.4813e-20	2.11054e-19		213.974	443.55	93.105	151.912	2.16131	1.89112e-22	7.33755e-21	1.06534	7.41475e-11	1.19037e-09	1.50815	7.87155e-14	6.40969e-13
IL9*	373.123	6.496	5.6861	3.30433e-36	3.25952e-35		82.654	373.123	22.3183	424.884	3.88103	3.8123e-21	1.38672e-19	1.64156	0.00578674	0.0171011	-0.334685	0.206609	0.315448
MAF	438.163	222.15	0.851796	6.21897e-05	0.000183728		173.726	438.163	80.9067	101.158	2.35343	1.05268e-20	3.60387e-19	1.24641	1.41272e-15	2.99699e-14	2.11719	3.79611e-26	5.12474e-25
IL21*	11449.8	9.982	9.90774	1.44721e-186	8.42275e-185		4737.12	11449.8	932.447	23156.5	3.37582	1.99603e-20	6.45383e-19	1.58322	6.4546e-13	1.12766e-11	-1.00028	0.000117838	0.000444491
LIF*	1457.63	56.86	4.85443	2.5651e-103	6.49083e-102		638.934	1457.63	320.905	2463.78	2.21027	4.1117e-20	1.25948e-18	1.2297	1.67501e-09	2.26127e-08	-0.538468	0.00159724	0.00502689
LEF1	177.12	487.974	-1.32078	2.74986e-09	1.09618e-08		447.912	177.12	606.86	276.724	-1.78697	3.26191e-18	9.49214e-17	-1.25841	1.63721e-14	3.24167e-13	-0.701657	9.29097e-05	0.000358366
KLRB1	968.528	1202.46	-0.381968	0.0343638	0.0706123		488.276	968.528	116.027	792.184	3.12565	1.7721e-17	4.91125e-16	1.23636	1.37935e-09	1.90543e-08	0.419516	0.0132493	0.0338768
IL22*	10770.6	16.358	9.37037	5.73486e-220	3.70854e-218		680.074	10770.6	237.437	10988.9	5.0507	2.26012e-16	5.97904e-15	3.96993	1.26675e-50	2.50817e-48	0.141821	0.629858	0.727741
ZBTB16	162.55	35.558	1.96927	4.97946e-10	2.08493e-09		51.034	162.55	18.815	86.514	2.85916	2.79271e-16	7.06677e-15	1.62443	4.75325e-10	6.88642e-09	0.826702	0.000786088	0.00261859
IL8*	688.365	37.894	4.65511	1.38538e-10	5.97252e-10		160.582	688.365	100.448	807.424	2.85896	8.33e-16	2.02003e-14	2.22482	2.80924e-47	2.38384e-45	-0.212992	0.351395	0.470667
TLR5	10.4825	14.234	-0.338175	0.622639	0.736537		14.14	10.4825	77.14	19.876	-2.75355	1.48311e-15	3.45267e-14	-0.399717	0.301697	0.387896	-0.852685	0.0538324	0.110464
CD99	1371.66	1691.87	-0.325188	0.060458	0.11314		1532.71	1371.66	590.863	465.168	1.2622	6.6371e-15	1.48569e-13	-0.117608	0.305792	0.391467	1.66036	3.62156e-27	5.30817e-26
IL1R1*	1982.03	179.416	3.54015	7.16019e-75	1.15756e-73		834.518	1982.03	595.512	236.042	1.81121	5.38472e-14	1.14265e-12	1.29915	2.3287e-25	9.88034e-24	3.31441	1.77542e-48	6.50564e-47
TMEM173	496.715	874.71	-0.901148	5.31435e-06	1.75736e-05		431.214	496.715	120.805	50.734	1.96725	5.49729e-14	1.14265e-12	0.139683	0.300434	0.38711	3.29294	1.21208e-54	6.21797e-53
CCR5	149.642	200.016	-0.669982	0.00884748	0.0199583		72.15	149.642	30.295	12.302	2.08102	5.72102e-14	1.14815e-12	0.89776	8.72443e-05	0.000572948	3.46125	6.05548e-31	1.24258e-29
TNFSF10	202.042	123.248	0.719163	0.00473242	0.0110613		159.542	202.042	57.87	375.836	1.8334	1.39255e-13	2.70155e-12	0.35097	0.0877421	0.142791	-1.10723	5.3594e-10	3.43672e-09
PPARG	95.0175	25.522	1.98625	9.47499e-08	3.51238e-07		23.188	95.0175	19.3833	31.2	2.46979	8.10498e-13	1.52164e-11	1.97697	1.9345e-14	3.49224e-13	1.56925	9.40386e-10	5.88315e-09
GZMA	140.275	103.794	-0.00614402	0.980799	0.991016		70.068	140.275	34.1167	47.204	1.89921	3.86242e-12	7.02478e-11	0.858927	7.54188e-05	0.000514929	1.4294	3.88626e-09	2.29155e-08
LGALS3	314.107	703.838	-1.27592	6.08666e-10	2.51237e-09		203.486	314.107	97.86	66.982	1.55137	4.58493e-12	8.08614e-11	0.596188	2.78785e-05	0.000206998	2.33042	3.41432e-29	5.47357e-28
IL2*	24103.3	7.714	11.4975	1.0942e-233	9.09747e-232		9019.16	24103.3	8836.46	429846	1.40247	1.4438e-11	2.47144e-10	1.36377	1.03342e-08	1.2277e-07	-4.13636	2.0631e-81	3.5279e-79
TNFSF8*	727.735	39.35	4.12627	1.42198e-64	2.06899e-63		395.382	727.735	224.938	4052.08	1.6655	2.90092e-11	4.82382e-10	1.0214	1.41371e-10	2.20986e-09	-2.48235	7.08347e-46	2.01879e-44
PDCD1*	391.423	36.03	3.34549	1.36528e-32	1.18596e-31		237.59	391.423	158.003	260.838	1.19043	1.38727e-10	2.24276e-09	0.615268	0.000936054	0.00418057	0.52303	0.00571188	0.0157229
ITGB1	1491.52	1960.98	-0.483906	0.00394707	0.00926288		1464.58	1491.52	718.71	896.394	1.02635	4.15512e-10	6.5359e-09	0.0837128	0.475178	0.566778	0.755936	6.47927e-08	3.3917e-07
GPR183*	4059.84	1662	1.30959	4.02042e-14	2.05253e-13		2570.94	4059.84	1827.38	3146.09	0.958548	5.07314e-10	7.76992e-09	0.649591	2.57806e-06	2.28562e-05	0.278728	0.0533048	0.109821
ADA	91.2175	141.394	-0.544571	0.0484641	0.093708		55.938	91.2175	27.2283	65.982	1.85178	7.1245e-10	1.06319e-08	0.72079	0.000876614	0.00397488	0.460886	0.0553857	0.113199
TBK1	218.015	280.114	-0.470103	0.0399353	0.0793253		127.52	218.015	75.1533	62.424	1.59868	7.39621e-10	1.07615e-08	0.725716	1.26461e-05	0.000100157	1.75014	6.80267e-16	5.91486e-15
CXCR6	59.985	309.288	-2.33922	3.41527e-21	2.2847e-20		54.65	59.985	16.63	13.996	1.88111	3.06e-09	4.3437e-08	-0.00929309	0.965576	0.972122	1.94258	1.48884e-09	9.20208e-09
PTGER4*	1511.11	126.158	3.44377	3.08094e-60	3.89805e-59		939.112	1511.11	683.992	1353.8	1.0398	4.3317e-09	6.0025e-08	0.67982	3.68769e-08	4.21248e-07	0.066258	0.607946	0.708809
LCK	496.632	1781.36	-1.85797	8.26323e-26	6.16564e-25		664.924	496.632	249.097	129.8	1.00251	6.39465e-09	8.65509e-08	-0.47601	5.73519e-05	0.000400789	1.90998	4.01183e-25	5.14517e-24
SELL	913.18	1139.11	-0.604914	0.00098638	0.00258591		849.958	913.18	465.887	718.98	0.959357	1.64805e-08	2.17992e-07	0.141199	0.21849	0.297667	0.377049	0.00679217	0.0181478
CD74	2677.11	2075.19	0.282381	0.0983614	0.171911		3268.13	2677.11	1431.2	845.746	0.861415	2.1319e-08	2.75726e-07	-0.239316	0.0448313	0.0843829	1.62554	6.34644e-19	6.51145e-18
NFKBIA*	11200.6	488.786	4.4725	1.27542e-141	4.94861e-140		4255.19	11200.6	6113.47	9751.06	0.821164	2.35736e-08	2.98257e-07	1.38418	8.70383e-19	2.58504e-17	0.199823	0.162782	0.265102
RUNX1	262.607	187.318	0.2951	0.202627	0.308715		158.998	262.607	108.93	98.244	1.30569	4.53332e-08	5.49664e-07	0.677303	3.20561e-05	0.000235078	1.44093	2.33192e-12	1.75923e-11
IL6R1	723.855	805.83	-0.341161	0.0591182	0.11099		438.53	723.855	284.932	361.142	1.28911	4.44469e-08	5.49664e-07	0.693023	7.46508e-07	7.15203e-06	0.980115	4.04326e-11	2.80296e-10
ITGB2	188.11	428.83	-1.26299	1.28411e-09	5.18993e-09		211.01	188.11	87.1283	118.246	1.18622	4.74024e-08	5.63025e-07	-0.178738	0.256434	0.339247	0.699464	0.000301676	0.00106731
TNFSF11*	88.145	27.77	2.12854	9.09459e-09	3.5287e-08		92.072	88.145	37.5783	139.618	1.38963	5.14962e-08	5.99415e-07	-0.00646262	0.972736	0.976023	-0.764934	0.00048614	0.00165159
IL4*	3337.36	9.274	8.29259	5.72662e-145	2.38064e-143		823.518	3337.36	357.542	5428.95	3.1275	5.40875e-08	6.17234e-07	2.17794	1.69938e-14	3.25624e-13	-0.834546	5.05526e-10	3.28272e-09
CD80	166.98	52.834	1.31399	9.76853e-06	3.12378e-05		102.018	166.98	48.7433	40.304	1.63686	9.32708e-08	1.04392e-06	0.516598	0.00699741	0.0200795	2.01176	5.15541e-11	3.5263e-10
CD2*	1848.2	967.834	0.927475	7.07339e-08	2.63892e-07		1174.37	1848.2	912.19	1482.44	1.00638	1.33034e-07	1.46086e-06	0.606391	5.61389e-07	5.46664e-06	0.371647	0.0132734	0.0338768
IL7R	1364.6	957.974	0.514828	0.00607147	0.0139668		1362.29	1364.6	2537.55	8454.72	-0.931512	1.37394e-07	1.4808e-06	0.0210268	0.875613	0.907703	-2.65688	2.06592e-48	7.06545e-47
IRF8*	153.53	14.538	3.52143	1.85901e-19	1.07123e-18		67.954	153.53	361.025	1030.83	-1.18748	1.51343e-07	1.60149e-06	1.04952	0.000468193	0.00243953	-2.75017	7.37063e-35	1.57547e-33
CD247	413.712	1855.6	-2.18455	4.40576e-33	3.94485e-32		537.982	413.712	247.605	130.218	0.921824	1.76086e-07	1.83004e-06	-0.364237	0.00861194	0.023793	1.89716	1.47168e-24	1.84139e-23
IL1RL1*	369.663	16.282	4.18292	3.03166e-07	1.06291e-06		1257.1	369.663	1036.54	181.684	-1.54061	3.23781e-07	3.30597e-06	-1.68148	7.79112e-08	8.26415e-07	0.907346	0.000227262	0.000826846
CD45RA	113.54	53.132	1.41882	3.88225e-05	0.000117681		93.908	113.54	219.045	185.814	-0.939103	1.03976e-06	1.04334e-05	0.232436	0.174392	0.246055	-0.749376	5.06341e-05	0.000206153
CSF2*	4048.39	6.468	9.30802	4.21771e-124	1.36373e-122		508.838	4048.39	538.9	23586.3	2.74324	1.29296e-06	1.27543e-05	2.87427	1.03773e-32	6.84905e-31	-2.60061	5.10131e-46	1.53939e-44
MCL1	1928.46	1585.96	0.276695	0.118719	0.203219		1813.35	1928.46	1124.64	2173.29	0.808129	1.37294e-06	1.33176e-05	0.0768664	0.457911	0.547282	-0.0570613	0.702814	0.790666
TNFRSF8*	267.243	31.756	3.18684	1.42841e-28	1.20484e-27		172.88	267.243	130.583	19.326	0.95102	1.4588e-06	1.39184e-05	0.566633	7.68092e-05	0.000518462	3.60332	1.42236e-38	3.64834e-37
CTSC*	1211.09	486.36	1.41499	1.27446e-13	6.39426e-13		1674.68	1211.09	744.698	286.68	0.876027	1.64195e-06	1.54131e-05	-0.46749	0.000665966	0.00319019	1.98357	5.20861e-19	5.56671e-18
TNF*	26575.5	126.328	7.55481	4.2661e-284	4.96574e-282		8055.72	26575.5	12577.5	93026.2	0.962789	1.82064e-06	1.68193e-05	1.70145	3.11442e-48	3.69993e-46	-1.83451	1.7214e-50	7.35896e-49
TNFRSF13C	86.42	39.002	1.13028	0.00102775	0.00268229		97.098	86.42	166.325	76.47	-1.01121	2.52237e-06	2.29378e-05	-0.247092	0.224033	0.303826	0.0897373	0.698094	0.788815
CD274*	207.38	31.86	2.83776	8.21205e-21	5.2521e-20		77.55	207.38	78.0217	156.734	1.23947	2.80849e-06	2.40374e-05	1.26505	2.37403e-10	3.61583e-09	0.51211	0.0102704	0.0266095
DUSP4*	2211.05	218.632	3.42238	1.7556e-75	2.91931e-74		2558.4	2211.05	1354.32	751.564	0.91414	2.79609e-06	2.40374e-05	-0.174561	0.289547	0.376347	1.73779	1.11992e-29	1.98109e-28
GBP5*	1020.13	350.876	1.25806	9.31384e-11	4.07568e-10		671.226	1020.13	463.438	456.102	0.960838	2.72849e-06	2.40374e-05	0.489486	0.000964255	0.00427438	1.20168	4.18005e-09	2.43678e-08
CD28	2085.86	1312.81	0.562173	0.00114315	0.00294386		2080.84	2085.86	1257.89	855.352	0.727818	2.73383e-06	2.40374e-05	-0.0114889	0.920562	0.936325	1.31699	9.38161e-20	1.02399e-18
CD59	747.73	672.952	0.0288252	0.880043	0.921197		432.598	747.73	396.042	528.12	0.803171	4.1195e-06	3.47471e-05	0.704311	8.73193e-06	7.00915e-05	0.505486	0.00159122	0.00502689
MAPKAPK2*	2547.17	472.226	2.4035	7.62113e-41	8.06455e-40		1235.13	2547.17	1392.2	4292.1	0.820613	4.57622e-06	3.8048e-05	0.982308	1.72332e-22	6.02148e-21	-0.727039	1.17764e-08	6.56662e-08
SLAMF6	107.39	87.472	-0.138172	0.6402	0.753208		55.686	107.39	43.67	117.18	1.24596	4.84393e-06	3.97066e-05	0.855815	2.65355e-05	0.00019952	-0.149409	0.477958	0.595598
IKZF1	194.595	360.664	-0.90172	7.9426e-05	0.00023113		189.95	194.595	101.398	112.442	0.966163	5.77963e-06	4.67187e-05	-0.0171322	0.911502	0.9287	0.732246	0.00119338	0.00389937
BCL3	113.073	88.306	0.117507	0.68931	0.780503		79.652	113.073	43.8933	20.154	1.2963	7.68472e-06	6.12672e-05	0.386327	0.0426231	0.083382	2.39803	4.48123e-17	4.10513e-16
CD45R0	3402.23	2888.11	0.0308993	0.869157	0.914737		4682.4	3402.23	1877.66	2257	0.769631	7.93942e-06	6.24425e-05	-0.491886	0.000141485	0.000842369	0.597962	2.44911e-05	0.000103834
TOLLIP	210.268	162.68	0.300226	0.197516	0.302682		280.358	210.268	428.975	215.542	-0.946786	9.86665e-06	7.65652e-05	-0.368222	0.0117049	0.0300983	-0.0562668	0.79737	0.859003
CD24	34.86	18.88	1.30662	0.0145451	0.0314694		19.15	34.86	11.7583	39.872	1.59027	1.1338e-05	8.68255e-05	0.869002	0.00508198	0.0154015	-0.260987	0.386703	0.509971
CD96	814.53	473.992	0.567581	0.00327666	0.0077521		1218.96	814.53	1332.34	1137.03	-0.729433	1.2786e-05	9.66421e-05	-0.719766	7.0072e-08	7.56777e-07	-0.473991	0.00298035	0.00863797
GZMB*	292.49	23.508	3.64172	1.06487e-32	9.39024e-32		71.5	292.49	108.155	299.59	1.44472	1.34676e-05	0.000100489	2.08798	2.39327e-21	7.48213e-20	-0.142759	0.494067	0.607024
CD4	180.65	512.178	-1.50534	1.10003e-12	5.29106e-12		192.418	180.65	97.995	103.518	0.93636	1.54819e-05	0.000114056	-0.0791446	0.587152	0.6746	0.804825	3.50668e-05	0.000145075
SH2D1A	302.983	303.528	0.0920037	0.677416	0.77298		294.358	302.983	153.223	563.09	1.00909	1.6465e-05	0.000119783	0.0430054	0.746551	0.810697	-0.921536	2.00838e-08	1.10785e-07
IL3	628.173	13.826	5.61076	2.52891e-64	3.50435e-63		160.058	628.173	90.3883	10076.5	2.63821	2.00651e-05	0.000142413	1.77932	0.00138756	0.00564528	-4.04984	4.90486e-65	3.59456e-63
CCR2	38.935	203.294	-2.74772	9.07292e-19	5.12664e-18		11.236	38.935	11.82	8.448	1.64601	2.00028e-05	0.000142413	1.69715	1.81046e-07	1.88669e-06	2.03837	3.01672e-07	1.47388e-06
GFI1	1332.03	72.328	4.10196	1.03853e-61	1.34316e-60		869.852	1332.03	2309.15	1616.06	-0.789165	2.7196e-05	0.000189966	0.496723	0.000273392	0.00148986	-0.25463	0.175422	0.281223
HLA-DPA1	397.505	299.376	0.358107	0.0762645	0.139141		643.642	397.505	207.283	113.526	0.866845	2.74178e-05	0.000189966	-0.680766	4.51522e-05	0.000320927	1.68669	3.74534e-12	2.7448e-11
NFATC2	641.717	576.006	0.155979	0.401497	0.532281		614.824	641.717	397.125	340.292	0.722487	3.1967e-05	0.00021888	0.0255139	0.842032	0.880575	0.933513	2.87967e-08	1.53882e-07
IL4R	646.673	187.002	1.96846	5.12425e-21	3.38899e-20		749.742	646.673	1018.5	830.808	-0.632034	3.4424e-05	0.000232962	-0.235409	0.0470287	0.0867548	-0.332569	0.0160832	0.0398583
LY96	79.99	94.198	-0.0786291	0.805068	0.868722		65.744	79.99	38.5433	52.096	1.10005	3.75978e-05	0.000251516	0.259742	0.202851	0.280218	0.519328	0.0403486	0.0877069
IL1R2	262.51	36.552	2.83472	9.93775e-25	7.22971e-24		173.482	262.51	115.67	43.15	1.08738	4.4327e-05	0.000293163	0.622189	0.00117253	0.00508382	2.5096	8.16932e-29	1.26996e-27
CD40LG	20414	238.754	6.71103	2.63037e-289	3.82718e-287		9729.59	20414	12785.9	60935.9	0.644599	4.56163e-05	0.0002983	1.06793	6.55165e-18	1.69204e-16	-1.53098	6.84439e-31	1.35045e-29
CDKN1A	744.873	41.782	4.12963	2.78153e-42	3.11317e-41		615.294	744.873	453.342	485.206	0.755382	5.30345e-05	0.000342956	0.350731	0.0022945	0.00812023	0.637175	3.59707e-05	0.000147624
ARHGDIB	2035.54	3179.01	-0.741699	8.6356e-06	2.80778e-05		2345.86	2035.54	1348.29	625.642	0.642285	6.37614e-05	0.000407793	-0.189768	0.0977346	0.154812	1.71257	1.24828e-20	1.42304e-19
IFNA1/13	28.2875	13.18	1.57214	0.00648547	0.0148604		12.794	28.2875	10.055	14.464	1.5308	6.72239e-05	0.000425264	1.0634	0.00114208	0.00498821	0.920822	0.0208051	0.050108
SRC	38.025	25.188	1.21627	0.0100448	0.0224849		19.29	38.025	13.7017	24.988	1.50695	7.13495e-05	0.00044651	0.925165	0.00155116	0.00612363	0.590422	0.0578277	0.115881
FCAR	28.3975	19.328	0.775937	0.152427	0.248954		12.776	28.3975	10.0267	16.186	1.73056	7.57268e-05	0.000468862	1.16483	0.00055955	0.00279305	0.831027	0.0618179	0.122442
IL18R1	178.185	104.032	0.66293	0.016193	0.034905		269.81	178.185	361.423	144.008	-0.994825	8.57514e-05	0.000525097	-0.713052	0.000588166	0.00288736	0.453172	0.101034	0.180594
CISH	70.79	8.338	3.20439	4.47053e-10	1.8854e-09		55.796	70.79	133.737	147.698	-0.976791	8.66139e-05	0.000525097	0.385826	0.122832	0.186605	-1.10305	1.078e-07	5.53013e-07
ATM	47.1725	47.388	-0.0195366	0.957632	0.973155		30	47.1725	20.0817	30.094	1.19315	9.59201e-05	0.000575521	0.523059	0.0349431	0.0720701	0.594736	0.035201	0.0771714
TLR7	49.5575	26.82	1.03117	0.0241436	0.0512831		19.948	49.5575	19.8633	28.82	1.44186	0.000102036	0.000605969	1.27773	7.01362e-06	5.78624e-05	0.707125	0.0228922	0.0532836
CCR1	93.6875	66.322	0.990247	0.0100212	0.0224849		33.89	93.6875	49.4967	69.176	1.01792	0.000106073	0.000623582	1.36816	4.40764e-09	5.45446e-08	0.32314	0.168522	0.272718
PDGFB	43.835	37.366	0.532859	0.213714	0.32307		18.148	43.835	19.1283	28.37	1.27546	0.000114691	0.000667504	1.15842	9.02337e-05	0.000572948	0.531603	0.102875	0.183246
CASP2	322.882	464.72	-0.693544	0.000599262	0.00161468		284.908	322.882	167.972	130.898	0.836425	0.000172895	0.000996288	0.0698899	0.650426	0.728968	1.31715	2.27598e-11	1.62164e-10
SELPLG	29.33	137.696	-2.15879	1.59192e-11	7.41199e-11		8.958	29.33	10.96	16.314	1.4021	0.000235992	0.00134654	1.57999	5.1311e-06	4.35411e-05	0.793353	0.0230584	0.0532836
GNLY	46.6625	22.4	1.41094	0.00179926	0.00445605		24.404	46.6625	22.2733	41.294	1.13527	0.000258147	0.00145865	0.843783	0.0036093	0.0117154	0.131117	0.678714	0.772019
CSF2RB	16.91	32.664	-0.48083	0.376793	0.507625		55.57	16.91	41.9067	17.268	-1.23314	0.000276986	0.00155006	-1.42046	1.59921e-05	0.000123368	-0.0162235	0.967549	0.984826
C4BPA	107.328	60.604	0.94829	0.00251283	0.00604324		68.754	107.328	66.1017	118.62	0.818379	0.000321484	0.00178194	0.636995	0.000576552	0.00285393	-0.0862072	0.667974	0.76489
CCR7	291.8	438.634	-0.390226	0.158998	0.255626		245.132	291.8	163.89	92.642	0.662772	0.000340237	0.0018681	0.185177	0.244656	0.32731	1.61303	4.40105e-16	3.89265e-15
TRAF3	2119.9	321.916	2.65105	4.20904e-44	4.89933e-43		1577.64	2119.9	1375.87	1521.16	0.595536	0.000351421	0.00191147	0.406343	0.000648447	0.00313152	0.516525	0.000173124	0.000638941
NFIL3	277.655	9.35	4.99285	1.96242e-42	2.23947e-41		156.306	277.655	151.893	504.99	0.751284	0.000371821	0.0020037	0.981975	2.76455e-07	2.83128e-06	-0.875479	3.59755e-07	1.74108e-06
CD58	1162.57	544.738	1.06804	1.28401e-08	4.94897e-08		1212.33	1162.57	773.648	440.374	0.652769	0.000380567	0.00201355	-0.0940045	0.517399	0.607381	1.52953	1.42192e-16	1.27973e-15
IFITM1	976.68	1062.63	-0.18154	0.304011	0.431547		1062.12	976.68	642.37	1124.47	0.599872	0.000378451	0.00201355	-0.180597	0.0941531	0.150341	-0.116118	0.523016	0.6328
CLEC7A	29.7225	18.696	1.0667	0.0461482	0.0901284		13.2	29.7225	11.7617	15.36	1.40386	0.000390242	0.00204613	1.02889	0.00489014	0.0150791	0.864189	0.0191751	0.04662
KLRD1	25.4125	10.436	1.55359	0.0129706	0.0281675		8.586	25.4125	10.3117	14.858	1.46119	0.000399167	0.00205589	1.44443	0.000150569	0.000885527	0.685207	0.0832775	0.154788
DPP4	57.345	56.982	0.11812	0.729631	0.812752		16.334	57.345	27.4317	72.224	1.07907	0.000396472	0.00205589	1.72162	2.00475e-09	2.58874e-08	-0.2864	0.286894	0.403498
HLA-DRA	500.692	264.758	0.800789	9.57045e-05	0.000275743		1010.89	500.692	290.502	41.94	0.78369	0.000558362	0.00285058	-0.976476	7.61427e-07	7.17917e-06	3.40932	1.68824e-42	4.55825e-41
GBP1	793.165	118.476	2.59684	1.97581e-36	1.98263e-35		635.742	793.165	419.205	206.566	0.803023	0.000582178	0.00294633	0.209632	0.136367	0.204035	1.97707	4.34921e-26	5.72088e-25
CD8A	50.805	21.204	1.55244	0.000872151	0.0023284		22.288	50.805	25.88	60.012	1.18746	0.000628972	0.0031557	1.08646	9.16331e-05	0.000572948	-0.352126	0.260826	0.382693
LITAF	309.673	686.478	-1.28966	1.61141e-11	7.44316e-11		395.54	309.673	185.062	212.536	0.752339	0.000770976	0.00383511	-0.405267	0.0102291	0.0271255	0.529687	0.0043298	0.0122043
MALT1	889.48	462.166	1.06492	7.65731e-09	2.99098e-08		763.466	889.48	603.26	1278.33	0.526442	0.000794541	0.00391884	0.234192	0.0592811	0.105318	-0.469218	0.00268717	0.00794964
IL12RB1	60.66	151.79	-1.42224	5.05694e-07	1.76236e-06		44.368	60.66	33.765	27.984	0.915376	0.000830454	0.00406155	0.394866	0.0860056	0.141125	1.08126	0.000128937	0.00047931
FKBP5	225.808	283.164	-0.446993	0.0863408	0.154616		269.598	225.808	303.502	454.526	-0.594562	0.000848089	0.00411323	-0.345828	0.022533	0.0510862	-0.999341	3.44477e-09	2.05484e-08
IL20	29.65	21.1	0.883504	0.0827156	0.148582		11.484	29.65	13.605	29.954	1.31382	0.000859276	0.00413305	1.26493	0.000185703	0.00106065	-0.0490095	0.894386	0.936368
S1PR1	224.855	238.55	-0.106379	0.674251	0.77298		222.408	224.855	130.478	260.498	0.678751	0.000921787	0.00439738	0.00944431	0.945617	0.953644	-0.311007	0.0747848	0.143152
IL32	247718	184225	0.594377	0.000372399	0.00102719		147857	247718	167334	183233	0.725463	0.00109068	0.00516078	0.752154	3.56151e-06	3.066e-05	0.386256	0.0172956	0.0424529
PLA2G2E	40.865	28.57	0.732543	0.102582	0.178217		19.732	40.865	18.15	27.594	1.19916	0.00109964	0.00516121	1.03172	0.00229659	0.00812023	0.501029	0.114809	0.202395
CFB	75.6375	38.164	0.945051	0.00502621	0.011701		38.792	75.6375	39.1217	43.77	1.12652	0.00127348	0.00588386	0.924977	0.00120015	0.00511627	0.654936	0.00655599	0.0177948
FCGRT	58.9	56.988	0.240771	0.488954	0.618303		32.774	58.9	26.0183	33.264	1.04126	0.00128393	0.00588386	0.769995	0.0016484	0.00629681	0.71694	0.0275351	0.061954
IL10RA	867.342	2630.02	-1.7922	9.31831e-23	6.3803e-22		586.422	867.342	472.438	1023.44	0.714119	0.00127724	0.00588386	0.506351	0.000507398	0.00259823	-0.285445	0.14769	0.251712
HLA-DPB1	723.332	449.068	0.63934	0.00247525	0.00597757		1194.2	723.332	458.178	402.372	0.728973	0.00141706	0.00644321	-0.671098	9.07353e-05	0.000572948	0.799779	0.000233955	0.000845202
ICAM3	633.878	743.468	-0.277783	0.153137	0.248954		602.746	633.878	426.772	511.246	0.550834	0.00143671	0.00648188	0.0629042	0.623731	0.705707	0.318026	0.0239492	0.0548479
POU2F2	930.808	274.288	1.47961	1.84493e-13	9.17735e-13		989.544	930.808	1399.66	799.458	-0.515104	0.00153227	0.00685984	-0.114696	0.354142	0.441296	0.321881	0.028134	0.062751
CD82	729.178	97.772	2.77217	2.90234e-33	2.63931e-32		563.062	729.178	484.483	624.872	0.564976	0.00155824	0.00692288	0.395591	0.00140013	0.00565765	0.189923	0.204631	0.314351
IL1B	28.1675	16.284	1.04957	0.0633563	0.117433		10.46	28.1675	10.7783	11.882	1.34169	0.00161063	0.00710143	1.25183	0.000228864	0.00127052	1.10408	0.00530423	0.0147214
CTSS	250.335	579.726	-1.23814	1.3637e-09	5.47359e-09		330.722	250.335	175.983	132.606	0.597447	0.00169035	0.00739685	-0.296491	0.0309981	0.0657603	0.980033	1.01821e-05	4.46448e-05
GZMK	68.5125	82.86	-0.498187	0.0969415	0.170453		28.184	68.5125	34.185	70.948	0.950795	0.00179638	0.00780217	1.12195	2.88576e-06	2.52079e-05	-0.11868	0.670929	0.76649
MUC1	22.56	13.97	0.806582	0.160738	0.257005		8.142	22.56	8.01167	14.684	1.44347	0.0018355	0.00791304	1.36764	0.000607863	0.0029596	0.419421	0.282275	0.398918
IL11RA	55.0525	108.242	-1.02268	0.00137943	0.00347544		24.876	55.0525	28.1733	41.772	0.965235	0.00192826	0.0082518	1.02914	0.000284705	0.0015374	0.357489	0.219681	0.332438
TUBB	105.453	280.714	-1.49754	2.94757e-10	1.26139e-09		94.76	105.453	159.507	149.234	-0.659179	0.00200239	0.00832423	0.112767	0.519926	0.609144	-0.449899	0.0270831	0.0612055
LTF	22.3	13.504	0.649591	0.27665	0.401521		11.07	22.3	9.95333	13.938	1.32245	0.00199012	0.00832423	0.861739	0.0133971	0.0337197	0.56119	0.141569	0.242893
C6	77.12	56.692	0.509171	0.124464	0.212429		43.584	77.12	46.1167	92.19	0.844103	0.0019931	0.00832423	0.808735	0.00019156	0.00108368	-0.255082	0.369437	0.492263
TBX21	1614.37	64.544	4.15129	5.69451e-80	1.03569e-78		658.622	1614.37	852.607	1280.82	0.682479	0.00195995	0.00832423	1.1073	4.77541e-22	1.57588e-20	0.319183	0.121055	0.21195
ICOS	6355.26	567.064	3.32522	3.28588e-83	6.82993e-82		6233.95	6355.26	4420.02	4256.87	0.460539	0.00201796	0.00832943	-0.0314958	0.767614	0.827518	0.589038	6.6734e-06	2.95125e-05
CARD9	24.5375	14.558	0.805764	0.129347	0.218522		12.758	24.5375	10.4017	11.72	1.26735	0.00232842	0.00954323	0.944324	0.00642869	0.0186275	1.00401	0.0152295	0.0384864
NCAM1	81.985	66.146	0.387618	0.283566	0.409517		37.002	81.985	38.2733	62.26	1.05155	0.00241098	0.00967719	0.971345	0.00244559	0.00849522	0.267867	0.406508	0.531987
CD40	27.51	14.074	1.28833	0.0254	0.0535608		12.296	27.51	11.9833	18.522	1.19703	0.00238085	0.00967719	0.935507	0.011377	0.0295108	0.442073	0.246001	0.365793
CCL7	68.005	26.26	1.8945	7.90891e-06	2.58595e-05		38.762	68.005	39.07	102.966	0.783209	0.00241019	0.00967719	0.826133	0.000295575	0.00158172	-0.613256	0.00705212	0.0187448
JAK2	708.76	170.396	1.85284	7.47433e-21	4.8334e-20		568.31	708.76	505.563	590.696	0.551295	0.00257955	0.0102829	0.362688	0.00230915	0.00812023	0.266136	0.160188	0.263386
TNFRSF1B	1888.85	736.492	1.21603	4.45498e-11	2.00992e-10		1382.04	1888.85	1347.42	460.4	0.447242	0.00273855	0.0108424	0.476651	4.53836e-05	0.000320927	2.02356	4.39869e-49	1.73579e-47
IFIH1	113.142	99.04	0.230389	0.478433	0.609296		65.458	113.142	64.585	65.192	0.698859	0.00289352	0.0113786	0.646917	0.00188405	0.00690818	0.790355	0.000284814	0.00101465
CD244	35.6125	24.14	1.19963	0.0118053	0.0259271		17.37	35.6125	19.0217	22.842	1.0003	0.0029482	0.0115158	1.04265	0.000530942	0.00267271	0.572461	0.0832607	0.154788
MBP	104.472	286.806	-1.85599	1.09034e-14	5.61571e-14		105.81	104.472	53.0433	101.338	0.828026	0.00297817	0.0115553	-0.0548468	0.785503	0.843741	-0.0279014	0.913637	0.950701
ITGAL	71.1225	1144.26	-3.83616	6.93722e-67	1.03525e-65		93.54	71.1225	45.96	39.45	0.738993	0.00346974	0.0133734	-0.402181	0.0352198	0.0723895	0.8209	0.0022032	0.00664405
TNFAIP6	34.09	18.318	1.0666	0.0370137	0.0742827		15.47	34.09	14.1167	24.062	1.27607	0.00358515	0.0136751	1.03925	0.00165371	0.00629681	0.467135	0.156829	0.261213
STAT2	225.65	407.212	-0.948199	1.56231e-05	4.96867e-05		221.264	225.65	146.54	138.914	0.565358	0.00359501	0.0136751	0.0117759	0.931478	0.944762	0.735423	8.93601e-05	0.000347286
MAPK11	56.0425	39.268	0.891806	0.0401157	0.0794127		28.168	56.0425	27.2717	37.606	1.02644	0.00372756	0.0140873	0.879504	0.00232397	0.00812023	0.454517	0.105254	0.186835
IL13RA1	26.665	23.882	0.353589	0.508208	0.636079		11.804	26.665	14.685	18.892	1.15148	0.0037892	0.0142278	1.09753	0.00119915	0.00511627	0.383318	0.275293	0.394484
TGFBR2	1580.44	476.014	1.76629	1.01545e-20	6.42385e-20		609.436	1580.44	1142.23	1712.59	0.472796	0.00426638	0.0159169	1.35217	7.6037e-18	1.88191e-16	-0.0520547	0.684039	0.776354
TRAF5	383.155	173.744	1.13102	1.98365e-07	7.17069e-07		523.468	383.155	262.112	389.538	0.604114	0.00434295	0.0160993	-0.469367	0.00156699	0.00612363	-0.00287408	0.984784	0.996439
CXCL1	70.195	45.616	0.667687	0.0464613	0.0904364		41.74	70.195	40.95	57.808	0.86781	0.00438846	0.0161651	0.653876	0.00492066	0.0150791	0.148802	0.555274	0.663999
AIRE	29.74	29.716	0.050008	0.917605	0.948572		10.5	29.74	13.5917	17.804	1.08083	0.0048109	0.0176097	1.23293	0.00171477	0.00648774	0.475975	0.287089	0.403498
IL6ST	1569.45	534.218	1.69378	2.24876e-17	1.24645e-16		1091.51	1569.45	1077.35	1826.65	0.471039	0.00489979	0.017823	0.455696	0.000165164	0.00096184	-0.180091	0.199187	0.308709
HAMP	25.635	22.196	0.520628	0.349303	0.479468		7.944	25.635	10.435	11.732	1.29046	0.00498723	0.0180284	1.44247	0.000337603	0.0017905	0.924826	0.0434494	0.092873
KLRF2	26.7475	16.984	0.828286	0.127246	0.216541		9.088	26.7475	12.0033	16.978	1.22482	0.00508674	0.0182746	1.44622	8.94391e-05	0.000572948	0.576302	0.149239	0.252169
CD209	21.4575	14.144	1.08973	0.0705539	0.129534		9.252	21.4575	7.89667	16.41	1.42082	0.00514969	0.0183872	1.08356	0.00354444	0.0115681	0.255335	0.505898	0.613535
IL5	2002.59	9.788	7.7244	1.39438e-116	3.86444e-115		1814.7	2002.59	519.205	2625.85	1.87605	0.00521561	0.0185091	0.179775	0.760751	0.821611	-0.59836	0.00361852	0.0103109
TNFRSF13B	16.7975	15.386	0.405022	0.516841	0.642738		9.81	16.7975	6.01667	7.62	1.40987	0.00540492	0.0190646	0.583693	0.154325	0.225231	0.922103	0.0631156	NA
B2M	63396.4	38586.3	0.619651	9.49832e-05	0.000275026		59715.8	63396.4	47069.9	57681.7	0.406669	0.00575898	0.0199508	0.0907611	0.394004	0.476657	0.104196	0.420308	0.545869
C8A	27.525	13.024	1.3317	0.0105809	0.0234148		13.45	27.525	13.4367	16.68	1.07759	0.00573188	0.0199508	0.997025	0.00470859	0.0146435	0.548274	0.154624	0.259223
LILRA6	178.748	93.746	1.03818	0.000236214	0.000670617		121.762	178.748	117.363	227.396	0.673172	0.00570252	0.0199508	0.559319	0.00183411	0.00683997	-0.35368	0.0934641	0.169397
SLAMF1	4035.88	412.534	3.17518	1.49367e-64	2.12029e-63		2554.15	4035.88	2971.62	5523.38	0.450212	0.00600625	0.0205832	0.637698	8.72532e-10	1.23401e-08	-0.415754	0.0026983	0.00794964
NOTCH2	384.525	241.094	0.763403	0.000573667	0.0015529		194.628	384.525	276.165	546.774	0.484	0.00601228	0.0205832	0.969625	1.79042e-09	2.36336e-08	-0.50983	0.00139669	0.00447814
CCL24	20.22	17.06	1.11461	0.0654724	0.120585		8.774	20.22	9.11833	30.762	1.23642	0.00613497	0.020669	1.07617	0.00439526	0.0139614	-0.682495	0.0405646	0.0878044
PPBP	29.0925	26.528	0.202321	0.66515	0.769263		15.166	29.0925	14.215	25.022	1.04481	0.00614388	0.020669	0.825456	0.0129449	0.0327202	0.0933344	0.775902	0.845091
MAP4K1	105.315	418.426	-1.87988	5.73912e-15	2.98229e-14		94.056	105.315	67.245	57.056	0.680471	0.00611939	0.020669	0.169227	0.372983	0.457752	0.931933	5.60803e-05	0.00022476
ITGAM	49.0625	40.496	0.239363	0.55261	0.677093		26.97	49.0625	23.9033	34.368	0.977068	0.00658751	0.0220341	0.773042	0.0101477	0.0271255	0.402676	0.187553	0.295136
CLEC5A	19.88	16.918	0.806983	0.174455	0.275905		9.656	19.88	8.935	13.276	1.16335	0.00669813	0.0222761	0.897523	0.0141046	0.0352022	0.54099	0.172196	0.276916
CR1	29.845	22.514	0.559479	0.281709	0.407847		12.142	29.845	14.1067	33.36	1.20397	0.00693589	0.0229357	1.13978	0.0033998	0.0112194	-0.105102	0.737432	0.817068
IL2RG	3625.68	1714.93	0.871943	7.41396e-07	2.55321e-06		3380.38	3625.68	2586.59	2757.2	0.420224	0.00699757	0.023009	0.0670603	0.551718	0.642589	0.407642	0.0053089	0.0147214
ILF3	2140.7	1169.74	0.866908	3.0216e-07	1.06291e-06		2077.53	2140.7	2805.65	3348.59	-0.395061	0.00725439	0.0235869	0.0236621	0.809534	0.859498	-0.614675	1.04003e-05	4.52149e-05
HLA-DMA	98.015	93.964	-0.0847092	0.786493	0.862691		165.246	98.015	71.5167	25.938	0.660351	0.0072164	0.0235869	-0.587672	0.00231916	0.00812023	1.87864	3.06893e-10	2.04462e-09
BTLA	1400.95	32.228	5.50712	1.25147e-100	3.03482e-99		2373.87	1400.95	1955.84	3886.47	-0.49457	0.00751353	0.0242422	-0.805686	9.53665e-09	1.15608e-07	-1.4392	7.64453e-14	6.32523e-13
SERPING1	16.465	12.686	0.638558	0.346549	0.476812		6.902	16.465	5.37833	17.828	1.45278	0.00753923	0.0242422	1.06058	0.0115131	0.0297339	-0.125421	0.778492	0.846115
CAMP	24.78	14.946	0.407174	0.519333	0.643089		12.592	24.78	10.6317	17.386	1.19247	0.00782437	0.0250208	0.810602	0.0446173	0.0843829	0.440818	0.261097	0.382693
CD3D	4161.79	2069.75	0.932264	5.00503e-08	1.89151e-07		4313.02	4161.79	3239	3548.1	0.413819	0.00829925	0.0263943	-0.0566726	0.647931	0.727544	0.285859	0.0395437	0.0863231
CCL22	22.05	13.854	0.799173	0.170255	0.271475		10.388	22.05	11.735	13.894	1.08249	0.00877583	0.0277583	1.05998	0.00572884	0.0170147	0.63057	0.114565	0.202395
TRAF4	1235.87	54.318	4.37222	6.7106e-79	1.18351e-77		857.998	1235.87	872.498	1211.85	0.41304	0.00884321	0.0278202	0.519989	3.98219e-07	3.94236e-06	-0.0242706	0.86505	0.914991
LILRB5	23.21	22.37	0.442649	0.394237	0.525048		14.416	23.21	11.1	16.708	1.20839	0.00905422	0.0282785	0.52303	0.113716	0.174541	0.395683	0.305624	0.422601
CD6	1063.32	968.408	0.149844	0.407889	0.538303		963.364	1063.32	794.873	1135.44	0.520549	0.00908605	0.0282785	0.201155	0.141506	0.209092	-0.0450864	0.749176	0.824737
BTK	15.5525	9.566	0.987145	0.138446	0.231539		6.854	15.5525	6.15167	13.56	1.21687	0.00916599	0.0283756	1.13612	0.00451377	0.0141861	0.249478	0.594453	0.698181
CD1D	25.0375	23.606	0.242149	0.657949	0.765852		11.876	25.0375	10	21.09	1.29308	0.0095664	0.0294584	0.909258	0.0110881	0.0291325	0.113106	0.751528	0.825555
HLA-DRB3	1096.19	336.92	1.57412	2.77399e-18	1.55237e-17		1714.7	1096.19	670.152	95.996	0.616059	0.0103199	0.0316116	-0.658973	0.000780812	0.00356771	3.35262	1.6131e-76	1.74991e-74
KLRG2	27.3675	19.638	0.47009	0.357787	0.489958		12.706	27.3675	12.8333	17.424	1.06606	0.0112513	0.0341213	0.912441	0.0147154	0.0361559	0.502527	0.183789	0.291461
LILRA5	36.385	24.834	0.595291	0.217783	0.328366		19.858	36.385	18.2967	21.226	0.939846	0.0112565	0.0341213	0.827623	0.0122636	0.0312642	0.643852	0.0520741	0.107718
LTA	2396.16	60.168	5.06938	2.84793e-81	5.52499e-80		934.384	2396.16	1460.41	4966.42	0.558245	0.0115444	0.0348127	1.21774	5.03865e-17	1.19718e-15	-1.07676	1.45462e-13	1.16597e-12
FAS	78.4125	129.076	-0.948709	0.000724694	0.00194365		83.44	78.4125	48.0867	25.352	0.626334	0.0125245	0.0375734	-0.100539	0.592823	0.678491	1.61191	2.47646e-08	1.33729e-07
SPP1	29.8475	17.052	1.00292	0.0646992	0.119539		15.404	29.8475	16.1183	26.712	0.942983	0.0126543	0.0377683	0.86577	0.00746131	0.0210048	0.108324	0.745557	0.822518
CX3CL1	27.395	20.244	0.80599	0.131632	0.220777		10.516	27.395	14.7417	22.186	1.00201	0.0128859	0.0382633	1.23512	0.000199555	0.00111826	0.375722	0.299929	0.415847
LILRB1	17.505	19.54	0.259715	0.672587	0.77298		8.766	17.505	8.18333	15.61	1.14697	0.0130856	0.0386591	0.842774	0.0305642	0.0650721	0.153214	0.705695	0.79217
CFP	22.145	17.508	0.263036	0.615183	0.730687		11.612	22.145	10.3683	16.99	0.985909	0.0132493	0.0389448	0.825017	0.0188016	0.0447369	0.318649	0.385754	0.509971
CCL8	85.4725	31.582	1.46786	6.39163e-05	0.000187875		58.646	85.4725	55.3667	128.538	0.628321	0.0143967	0.042105	0.571568	0.0049502	0.0150791	-0.56514	0.0155292	0.0390513
LILRA3	22.565	17	0.810398	0.151632	0.248591		10.284	22.565	10.8617	18.052	1.01963	0.0144862	0.0421549	1.00307	0.00450868	0.0141861	0.267023	0.500004	0.609268
CD97	1315.94	313.518	1.87377	2.06686e-22	1.39874e-21		924.118	1315.94	1734.91	2185.94	-0.421786	0.0146831	0.0422064	0.423707	0.000744486	0.00345488	-0.687767	2.91881e-07	1.43976e-06
CD79B	29.3125	130.504	-2.21959	3.02135e-10	1.28352e-09		15.292	29.3125	15.2683	15.8	1.02466	0.0147215	0.0422064	0.735895	0.0436023	0.0840902	0.836209	0.0212785	0.0507715
IL28A	28.505	20.484	0.67706	0.177982	0.28072		9.47	28.505	12.3667	20.32	1.12847	0.0146399	0.0422064	1.34592	0.00147692	0.00592763	0.358685	0.341487	0.464676
LAIR1	27.13	125.61	-1.91624	1.60915e-07	5.8901e-07		11.174	27.13	13.6617	58.372	0.93897	0.0149666	0.0426989	1.17129	0.000473737	0.00244696	-1.21778	6.03998e-05	0.000240194
PSMB9	214.24	422.08	-0.963573	6.16914e-06	2.0285e-05		240.226	214.24	149.46	143.408	0.499747	0.0152066	0.043172	-0.157703	0.355117	0.441296	0.565159	0.0218698	0.0516304
KLRF1	15.1775	6.766	1.37629	0.0725196	0.132724		6.372	15.1775	7.38667	9.884	1.11784	0.015408	0.0435314	1.13272	0.00888195	0.0244254	0.588798	0.21128	NA
ABCB1	40.8175	29.618	0.541847	0.219603	0.330255		21.202	40.8175	24.725	169.568	0.824195	0.0169745	0.0477255	0.86193	0.00280734	0.00942124	-1.95049	2.65176e-17	2.47337e-16
KIR3DL2	22.8	20.978	0.0193282	0.970987	0.982807		14.208	22.8	12.14	20.394	1.03931	0.0171372	0.0479512	0.671741	0.0540166	0.0975254	0.143271	0.694979	0.787029
C8B	29.8325	22.498	0.76208	0.172256	0.273169		13.92	29.8325	14.115	33.228	1.14978	0.0175665	0.0489172	1.04042	0.00274008	0.00930063	-0.292046	0.395825	0.520663
EGR1	106.54	4.09	4.77897	7.19217e-20	4.3153e-19		86.682	106.54	156.888	240.576	-0.492761	0.0177334	0.0491469	0.167511	0.393968	0.476657	-1.13784	3.08256e-09	1.86041e-08
HLA-DRB1	212.155	117.492	1.04789	4.55027e-05	0.000136508		400.64	212.155	160.34	46.83	0.595092	0.0182732	0.0504028	-0.87653	3.05956e-07	3.0803e-06	2.27312	2.14644e-17	2.03912e-16
FOXP3	371.472	268.196	0.392988	0.0575334	0.109426		559.2	371.472	507.168	31.122	-0.453004	0.0185571	0.0507182	-0.572659	0.000264539	0.00145497	3.52675	1.55806e-35	3.47516e-34
STAT1	591.515	232.348	1.26628	7.82132e-10	3.20564e-09		586.108	591.515	408.908	316.192	0.435229	0.0185618	0.0507182	-0.0582708	0.619866	0.702672	0.946446	9.92066e-08	5.14071e-07
C2	106.732	38.924	1.63507	8.03705e-07	2.75151e-06		66.692	106.732	71.91	163.016	0.567415	0.0189915	0.0516498	0.677389	0.000443212	0.00232981	-0.536991	0.0266219	0.0604293
CD86	21.4	11.484	0.788771	0.210171	0.31854		9.648	21.4	11.095	13.824	1.04151	0.0200875	0.0543606	1.09832	0.00336085	0.0111528	0.602217	0.16945	0.273359
IFNAR1	59.105	59.74	-0.0293347	0.931628	0.9567		34.122	59.105	35.885	34.46	0.645476	0.0201751	0.0543606	0.758723	0.00130477	0.00541983	0.791228	0.00294054	0.008571
CR2	22.6825	22.062	0.310042	0.576795	0.692256		13.708	22.6825	11.7267	17.652	1.07873	0.0206647	0.0554233	0.634937	0.059081	0.105318	0.293834	0.445789	0.572356
CASP3	175.852	221.048	-0.405923	0.09589	0.169115		197.464	175.852	128.19	62.162	0.458156	0.0208225	0.0555904	-0.213674	0.161166	0.230126	1.42216	9.18521e-10	5.8173e-09
IDO1	19.52	10.254	1.06471	0.0878823	0.156414		10.45	19.52	8.185	22.368	1.1215	0.0212654	0.0558585	0.659298	0.109128	0.168369	-0.36114	0.415869	0.542039
SELE	19.825	14.164	0.444274	0.438548	0.570996		11.488	19.825	11.8733	15.274	0.937992	0.0213068	0.0558585	0.7977	0.025396	0.0564989	0.386139	0.31082	0.428631
KLRC3	15.2425	10.652	0.303098	0.64202	0.753337		7.52	15.2425	7.40167	15.372	1.06656	0.0210578	0.0558585	1.00696	0.0135855	0.0340497	-0.025507	0.950478	0.979107
PLAU	44.975	20.364	1.56027	0.000484078	0.00131651		16.1	44.975	27.0317	67.37	0.710282	0.0211214	0.0558585	1.33925	7.76261e-06	6.31643e-05	-0.575939	0.0771966	0.146132
C1S	22.26	14.51	0.852904	0.153054	0.248954		8.394	22.26	11.4983	18.642	0.904052	0.0214387	0.0559522	1.23438	0.000916892	0.00412602	0.25039	0.496756	0.607024
CSF3R	30.0425	25.228	0.190706	0.70993	0.796648		14.318	30.0425	16.8017	29.286	0.894166	0.0219806	0.0571102	0.893397	0.0142653	0.0353067	-0.0639382	0.853455	0.906587
PPIA	142.132	130.584	0.168873	0.509674	0.636546		139.182	142.132	197.247	199.572	-0.431242	0.0232909	0.0602014	0.0548828	0.725464	0.793106	-0.44885	0.0160672	0.0398583
DEFB103B	17.395	10.572	0.841787	0.190295	0.296128		7.512	17.395	8.50167	11.496	1.0479	0.0233772	0.0602014	1.08165	0.00708713	0.0202295	0.453264	0.321334	NA
CASP1	85.24	268.28	-1.83077	1.91326e-13	9.43661e-13		138.96	85.24	118.217	52.6	-0.51962	0.0235385	0.0603498	-0.740226	7.50763e-05	0.000514929	0.70478	0.00200581	0.0061249
CD8B	12.345	9.9	0.293026	0.675787	0.77298		5.558	12.345	6.74333	30.904	1.13753	0.0239321	0.060823	1.11406	0.0195081	0.0458015	-1.34726	0.000222647	0.000815841
CD53	2712.26	1629.66	0.53	0.00184139	0.00454106		2710.39	2712.26	2017.05	1371.14	0.371083	0.0238846	0.060823	-0.0188589	0.854558	0.887426	0.965042	3.0112e-11	2.11609e-10
TICAM1	480.143	98.89	2.1266	1.29191e-19	7.59486e-19		407.962	480.143	346.777	405.244	0.389495	0.0245985	0.0615858	0.203415	0.112482	0.173093	0.215284	0.13916	0.239561
FCGR3A/B	17.7175	8.338	1.36261	0.0365096	0.0735246		7.168	17.7175	9.15167	13.674	1.0218	0.0245119	0.0615858	1.18092	0.00348039	0.0114218	0.301173	0.478336	0.595598
ETS1	579.315	3103.48	-2.44809	2.3374e-40	2.42922e-39		714.316	579.315	412.707	309.57	0.41762	0.0245995	0.0615858	-0.268366	0.0359725	0.0731744	0.906285	6.67922e-05	0.000263572
CD19	25.595	15.52	0.822396	0.146008	0.241411		12.04	25.595	14.65	37.922	0.935445	0.0246555	0.0615858	1.0037	0.00364011	0.0117512	-0.603595	0.0692343	0.134027
CD5	932.045	1684.18	-0.919147	1.69513e-07	6.16603e-07		898.94	932.045	719.02	912.124	0.430535	0.0248896	0.0616414	0.0313565	0.81265	0.859498	0.0592097	0.718352	0.801119
HLA-DOB	39.6375	39.236	-0.0974554	0.802861	0.868522		23.206	39.6375	25.6717	31.884	0.776421	0.0248105	0.0616414	0.764738	0.00465969	0.0145677	0.206419	0.493111	0.607024
STAT4	1182.89	236.72	2.4596	4.6006e-34	4.25007e-33		780.248	1182.89	1671.84	2793.18	-0.375833	0.0256593	0.0626251	0.56481	4.02339e-05	0.00029145	-1.24217	4.18459e-13	3.30261e-12
DEFB1	25.455	19.212	0.418794	0.409229	0.538849		11.294	25.455	13.81	19.118	1.04677	0.0256346	0.0626251	1.11416	0.00187051	0.00690114	0.342309	0.349734	0.470667
MX1	244.285	261.094	-0.129408	0.550311	0.675698		270.092	244.285	163.303	128.944	0.431661	0.0257172	0.0626251	-0.274238	0.0674912	0.114542	0.867884	9.83958e-05	0.000376694
FADD	30.515	36.534	-0.189749	0.673131	0.77298		24.08	30.515	18.0167	18.898	0.782213	0.0256087	0.0626251	0.308231	0.297295	0.383898	0.682208	0.0655642	0.127887
TNFRSF4	3337.43	48.218	5.86696	1.56345e-125	5.35252e-124		2669.87	3337.43	2275	2008.69	0.370375	0.025908	0.0626989	0.266638	0.0363598	0.0732126	0.709913	2.71984e-06	1.23476e-05
MASP2	21.34	5.878	1.43522	0.035768	0.0722811		9.558	21.34	11.2533	15.022	0.956679	0.0259629	0.0626989	1.02351	0.00588626	0.0172271	0.427887	0.295373	0.411756
NLRP3	20.3275	10.58	1.28154	0.0398291	0.0793253		8.078	20.3275	9.72333	299.258	1.00922	0.0264636	0.0636439	1.07712	0.010203	0.0271255	-3.60359	2.96888e-26	4.11631e-25
FCGR2A/C	15.87	10.66	1.22218	0.0766609	0.139427		4.882	15.87	8.505	10.796	1.04521	0.0267856	0.0637233	1.48541	0.0013428	0.00553906	0.449979	0.304824	NA
FCER1A	23.44	16.046	1.13761	0.0554906	0.105887		9.326	23.44	12.9217	25.748	0.972602	0.0267439	0.0637233	1.17474	0.00156505	0.00612363	-0.159612	0.672359	0.76649
HLA-DMB	37.89	45.954	-0.229727	0.560458	0.682399		47.394	37.89	21.86	19.816	0.717988	0.0268251	0.0637233	-0.278649	0.247432	0.329539	0.948132	0.00671359	0.0180318
ITGA2B	14.5125	7.646	0.639053	0.380801	0.511644		5.428	14.5125	6.81	14.488	1.08571	0.0275172	0.0649824	1.26144	0.00494119	0.0150791	-0.0258637	0.959813	0.98013
CCL11	19.07	18.07	0.140084	0.806875	0.868722		9.512	19.07	9.105	14.718	1.0331	0.0275784	0.0649824	0.864493	0.0240464	0.0543102	0.301992	0.451809	0.576563
CFI	29.645	24.28	0.647733	0.194448	0.299388		13.224	29.645	18.365	22.436	0.840389	0.0280679	0.0658689	1.07261	0.00105459	0.00464018	0.349112	0.316453	0.435229
TNFSF13B	23.4875	74.696	-1.33997	0.00302056	0.00723443		20.12	23.4875	14.1517	22.932	0.828093	0.0285396	0.0667071	0.165291	0.598155	0.683277	0.0972603	0.790244	0.853464
CXCR2	23.11	14.842	0.803061	0.158493	0.25552		9.66	23.11	10.655	15.922	0.992639	0.028893	0.067263	1.11312	0.0191611	0.0451654	0.439717	0.298365	0.414801
KIR3DL1	15.355	6.732	1.49063	0.0322172	0.0664908		3.834	15.355	6.63667	10.008	1.10103	0.0298009	0.0691001	1.67308	0.000527922	0.00267271	0.502153	0.28893	NA
CCRL1	22.2625	23.818	0.236433	0.680591	0.773641		11.116	22.2625	12.31	17.168	0.896001	0.0300208	0.0693337	0.855812	0.0191553	0.0451654	0.436038	0.271918	0.390739
CCL13	26.6325	18.5	0.669116	0.204131	0.310194		8.634	26.6325	13.52	12.934	0.905094	0.0304997	0.0699065	1.48084	0.000107052	0.000655556	0.950756	0.0136042	0.0345493
NOS2	17.8875	18.132	-0.136929	0.822807	0.877249		7.036	17.8875	9.57833	16.756	0.979635	0.030509	0.0699065	1.21397	0.00305992	0.0102112	0.0437903	0.909358	0.948172
BCL10	618.955	241.294	1.30983	3.48334e-11	1.58383e-10		765.498	618.955	493.763	401.9	0.352431	0.0308339	0.0703738	-0.29349	0.0120308	0.0308029	0.684683	1.74935e-06	8.08482e-06
CD79A	36.0775	30.882	0.428027	0.341774	0.473323		28.59	36.0775	22.445	28.712	0.798139	0.031479	0.0715656	0.377336	0.155246	0.225368	0.284076	0.350483	0.470667
CXCL13	23.73	8.68	1.79808	0.00655386	0.0149582		16.524	23.73	12.3867	13.194	0.914166	0.0316956	0.0717777	0.468433	0.162288	0.231173	0.773509	0.0559115	0.113715
TCF4	21.26	18.182	0.375404	0.518488	0.643089		16.142	21.26	14.645	14.76	0.910444	0.0326045	0.0735496	0.343625	0.294826	0.38154	0.501027	0.218542	0.332438
TNFRSF14	172.202	275.522	-0.686297	0.00345852	0.00814923		169.782	172.202	125.055	108.442	0.436451	0.032971	0.0740893	-0.065407	0.687952	0.760008	0.686977	0.000364824	0.00128188
CD46	187.625	560.764	-1.56119	2.0322e-13	9.93901e-13		206.914	187.625	148.66	176.94	0.406769	0.0331377	0.0741776	-0.140634	0.359552	0.445874	0.170533	0.330179	0.450483
C7	16.4825	9.594	1.30758	0.0614062	0.114546		7.778	16.4825	9.485	12.066	0.935049	0.033712	0.074887	0.919431	0.0322002	0.0678259	0.297276	0.494308	NA
CYBB	28.6825	18.29	0.757529	0.130225	0.219049		17.02	28.6825	15.5983	24.952	0.839748	0.0335855	0.074887	0.671224	0.0368109	0.0738705	0.261689	0.483858	0.601014
IL18RAP	97.845	37.586	1.04803	0.0022705	0.00552899		87.482	97.845	129.673	213.408	-0.474467	0.034001	0.0752418	0.100769	0.576118	0.663205	-1.16643	5.60301e-09	3.19372e-08
PLAUR	23.17	15.556	0.664291	0.27097	0.39525		13.046	23.17	11.025	18.134	1.07377	0.0343013	0.0756189	0.716822	0.0764033	0.127841	0.191714	0.617227	0.716374
CD55	21.0375	14.948	0.27058	0.645108	0.753922		9.436	21.0375	11.745	26.538	0.882256	0.0353215	0.0775741	1.13741	0.00378494	0.0121527	-0.380411	0.27016	0.389304
JAK3	200.56	314.004	-0.737376	0.00117788	0.00301995		180.034	200.56	139.882	120.63	0.419772	0.0357147	0.0780824	0.125533	0.380608	0.465187	0.760441	8.26956e-05	0.000323839
CTSG	17.74	7.424	1.29778	0.04182	0.0822271		8.944	17.74	9.955	15.378	0.919158	0.0358213	0.0780824	0.975586	0.0109421	0.0288871	0.257578	0.538098	0.648355
TAGAP	3786.79	757.546	2.15556	2.98609e-35	2.84903e-34		3345.13	3786.79	2930.77	4278.56	0.329028	0.0360768	0.0783459	0.132667	0.264675	0.348596	-0.242166	0.0708425	0.136625
ICAM4	16.0825	13.238	0.619271	0.342365	0.473323		8.56	16.0825	8.68833	11.824	0.935705	0.0379898	0.0821935	0.7854	0.0511456	0.0940572	0.381731	0.419796	NA
IFI35	52.8125	53.856	0.0229278	0.949303	0.968313		45.6	52.8125	33.93	22.492	0.595526	0.0386379	0.0832861	0.208869	0.364189	0.450684	1.17976	0.000101306	0.000384964
KIR3DL3	14.3275	7.71	0.624937	0.364277	0.493443		5.046	14.3275	7.73	11.668	0.985339	0.0397678	0.0852391	1.31819	0.00277705	0.00937253	0.203454	0.648505	NA
MME	18.42	11.744	0.281767	0.664728	0.769263		13.238	18.42	9.855	13.25	0.913151	0.0398368	0.0852391	0.429727	0.215686	0.295201	0.405421	0.320551	0.439686
TNFSF15	21.3125	14.202	0.999061	0.104414	0.18086		8.732	21.3125	12.4583	18.362	0.90763	0.0401178	0.0855259	1.16819	0.00158969	0.00617173	0.302176	0.457297	0.579243
ITGAE	44.33	106.31	-1.16138	0.00218254	0.00533715		41.698	44.33	27.71	31.166	0.759853	0.0403607	0.0857297	0.0240802	0.932038	0.944762	0.537534	0.164308	0.266741
EOMES	75.6725	62.22	1.04973	0.0357606	0.0722811		32.214	75.6725	40.1283	58.536	0.765991	0.0408189	0.0863875	0.987402	0.000677502	0.00321567	0.152366	0.569286	0.676027
GATA3	61.14	64.334	0.0961637	0.775206	0.852873		57.502	61.14	41.775	61.896	0.626059	0.0412542	0.0869925	0.0921175	0.689663	0.760037	-0.0688257	0.774925	0.845091
C1QA	12.4575	12.71	0.00446014	0.99504	0.996752		5.676	12.4575	5.565	8.822	1.2342	0.0424352	0.0891598	0.947441	0.0305283	0.0650721	0.375548	0.452843	NA
IFNG	31808.5	12.586	11.258	1.542e-289	2.99148e-287		3971.59	31808.5	17982.6	113359	0.59567	0.0426897	0.0892793	2.65545	8.96019e-41	6.65294e-39	-1.77412	0.00221468	0.00664405
IRGM	42.5	25.986	1.03541	0.0256883	0.0539732		14.312	42.5	25.075	39.142	0.706852	0.0427988	0.0892793	1.44561	1.74141e-06	1.56727e-05	0.0215407	0.940211	0.97048
IRAK4	90.7325	193.306	-0.98702	0.000475738	0.0012999		87.526	90.7325	60.9817	48.008	0.548528	0.0439928	0.0914421	-0.0247755	0.90776	0.926477	0.835198	0.000786061	0.00261859
CTLA4-TM	24696.9	770.528	4.81298	4.44898e-139	1.61832e-137		19762	24696.9	17880.4	2145.14	0.305937	0.0444471	0.0917313	0.30121	0.00523137	0.0156941	3.43604	2.52889e-82	6.4866e-80
CXCR3	576.755	299.044	0.777485	7.88082e-05	0.000230484		240.796	576.755	419.953	448.18	0.374352	0.044437	0.0917313	1.07325	2.97193e-16	6.78973e-15	0.325185	0.0826351	0.154715
IFNA2	14.9125	10.886	0.718114	0.25228	0.370983		9.056	14.9125	7.67833	9.144	0.91838	0.0459919	0.0945841	0.662248	0.0934795	0.149668	0.734464	0.132948	NA
TNFRSF17	23.6775	16.838	0.722678	0.286597	0.41287		12.294	23.6775	12.8233	30.764	0.855305	0.046473	0.0952368	0.780053	0.0304848	0.0650721	-0.496639	0.189923	0.297327
SYK	30.41	29.828	0.130045	0.79292	0.862691		15.846	30.41	18.9517	28.474	0.806068	0.0472664	0.0962468	0.78616	0.0220766	0.0504673	0.0173217	0.959433	0.98013
KIR_Activating_Subgroup_1	30.13	13.154	1.09489	0.040843	0.0805784		18.116	30.13	17.9967	34.802	0.713604	0.0472965	0.0962468	0.666218	0.0539694	0.0975254	-0.286604	0.349023	0.470667
IL29	8.245	9.546	0.508681	0.537794	NA		6.584	8.245	3.98833	14.936	0.963523	0.0966601	NA	0.313609	0.488751	0.578637	-0.731423	0.147144	NA
MAP4K2	59.8175	410.094	-2.86003	3.25612e-27	2.59598e-26		55.018	59.8175	43.7283	42.724	0.524625	0.0479702	0.0972776	0.0270586	0.902866	0.925896	0.47411	0.0672005	0.130583
SOCS1	1274.38	74.506	4.19156	4.24338e-76	7.26367e-75		1589.85	1274.38	1552.23	698.076	-0.331371	0.0483474	0.0974043	-0.263466	0.0427649	0.083382	0.801729	3.92885e-07	1.88365e-06
TNFRSF11A	19.74	21.622	-0.302947	0.560292	0.682399		15.35	19.74	11.56	15.98	0.844301	0.0483674	0.0974043	0.344035	0.342986	0.42989	0.286228	0.454681	0.578787
KLRC1	14.54	12.64	0.366032	0.57037	0.691573		7.656	14.54	8.085	11.902	0.895137	0.0494042	0.0991491	0.825425	0.0602571	0.105583	0.261601	0.562377	NA
BST1	16.6525	16.46	0.27364	0.647779	0.755526		8.428	16.6525	9.08667	11.604	0.887018	0.0504574	0.100915	0.894681	0.022512	0.0510862	0.45879	0.309485	NA
IL2RA	4200.81	504.998	2.93086	7.89787e-64	1.06897e-62		4671.67	4200.81	3294.97	1863.28	0.347894	0.0508416	0.101335	-0.1265	0.276184	0.359767	1.24762	2.45569e-10	1.65759e-09
HLA-DQA1	33.05	17.158	2.07959	0.00231683	0.00561831		222.426	33.05	108.525	13.028	-0.700613	0.051344	0.10164	-1.78018	0.00127344	0.0053647	0.62899	0.248516	0.368465
PTPN2	376.37	235.438	0.634213	0.00321072	0.00765837		269.162	376.37	290.102	292.972	0.337722	0.0513149	0.10164	0.447455	0.00135531	0.00555211	0.33422	0.043829	0.0932957
TNFSF4	36.275	31.434	0.59779	0.191234	0.296795		15.564	36.275	26.075	37.244	0.735236	0.0541574	0.106846	1.17083	7.91967e-05	0.000528571	0.0327825	0.917345	0.952627
CCR8	330.345	53.304	2.25135	3.95859e-15	2.07558e-14		776.146	330.345	346.94	41.01	-0.411894	0.0546964	0.107545	-1.53165	2.77731e-10	4.12431e-09	2.60081	1.79423e-14	1.53406e-13
CCBP2	15.705	13.634	0.275609	0.661493	0.768441		9.898	15.705	8.27833	9.808	0.988939	0.0552381	0.108244	0.630142	0.108402	0.167685	0.569053	0.203143	NA
CD81	1569.97	614.996	1.25176	5.0238e-12	2.37712e-11		998.038	1569.97	1197.64	2106.92	0.308824	0.0554575	0.10831	0.52973	1.41822e-05	0.000110845	-0.398198	0.00316189	0.00911265
LILRA1	15.2375	10.514	0.825732	0.222544	0.332957		6.232	15.2375	8.07167	10.244	0.966431	0.0562321	0.109455	1.1466	0.00588739	0.0172271	0.460748	0.330762	NA
CCL19	21.91	16.762	0.438107	0.449317	0.579828		12.016	21.91	12.275	14.694	0.930032	0.0567041	0.110006	0.747779	0.0542353	0.0976235	0.556951	0.158596	0.261607
CLU	15.4725	10.736	0.662759	0.321519	0.449817		7.652	15.4725	8.11	10.114	1.01347	0.0572368	0.11067	0.948089	0.0188287	0.0447369	0.543274	0.232343	NA
IKBKE	52.3375	349.832	-2.74757	3.66595e-26	2.77089e-25		47.54	52.3375	37.1217	32.1	0.532828	0.058499	0.112737	0.061299	0.804821	0.859061	0.656752	0.023883	0.0548479
IL28A/B	22.585	22.898	0.0488117	0.921325	0.949046		9.638	22.585	14.0667	15.786	0.775707	0.0593303	0.113961	1.12637	0.00657585	0.0189614	0.363978	0.374741	0.498037
SDHA	103.345	225.534	-1.08159	1.9157e-05	6.02668e-05		117.484	103.345	83.8633	90.078	0.40719	0.0609507	0.116689	-0.136604	0.429379	0.516298	0.118137	0.56518	0.672709
KIR_Activating_Subgroup_2	21.515	12.33	1.35323	0.0351695	0.0715688		9.908	21.515	12.02	11.902	0.840923	0.0619978	0.118304	1.01137	0.00851642	0.023639	0.734105	0.0768396	0.145995
ITGAX	28.7825	26.818	0.336499	0.487928	0.618303		17.218	28.7825	18.1217	25.33	0.685715	0.0629154	0.119663	0.734332	0.0149018	0.0364267	0.115086	0.723231	0.803068
CD160	25.74	16.148	1.06973	0.0794567	0.144062		19.206	25.74	14.8083	37.076	0.842341	0.0640684	0.121459	0.530022	0.0873479	0.14254	-0.526088	0.178397	0.285102
C3	31.87	21.446	0.622677	0.199535	0.304801		17.346	31.87	22.355	17.612	0.721548	0.0646538	0.122171	0.760369	0.0111331	0.0291325	0.746823	0.0278931	0.0624855
KIR_Inhibiting_Subgroup_2	13.0575	7.698	1.0557	0.160294	0.257001		8.182	13.0575	7.05167	11.936	0.971229	0.0669225	0.125746	0.608526	0.155017	0.225368	0.129165	0.76791	NA
KLRC4	21.2175	20.602	0.0825869	0.878191	0.920914		9.27	21.2175	14.9017	20.066	0.77394	0.0671943	0.125746	1.08443	0.0027011	0.00922099	0.103372	0.785559	0.850194
ATG10	114.757	72.98	0.583119	0.0474606	0.0920735		88.382	114.757	84.8683	171.128	0.447624	0.0670214	0.125746	0.358786	0.046657	0.0863372	-0.555247	0.00580052	0.015828
CD3E	970.147	849.372	0.168155	0.345344	0.47628		976.086	970.147	786.88	797.888	0.295533	0.068525	0.127644	-0.0375907	0.756571	0.818585	0.34434	0.0166971	0.0411809
C1R	14.065	14.456	0.203432	0.75002	0.831451		7.24	14.065	8.13	14.124	0.840716	0.068647	0.127644	0.854087	0.0354574	0.0726265	-0.068064	0.878174	NA
MAP4K4	1170.34	712.428	0.7418	3.6581e-05	0.000112053		1167.3	1170.34	987.612	1552.37	0.271849	0.0691991	0.127854	0.0287809	0.80555	0.859061	-0.36301	0.0066169	0.0178656
PDCD1LG2	16.35	14.042	0.599949	0.407186	0.538303		8.706	16.35	7.60167	13.972	0.924322	0.0691965	0.127854	0.634996	0.15561	0.225368	0.00636261	0.988859	0.998262
IL27	12.6225	7.452	0.929728	0.220653	0.33098		5.008	12.6225	6.97333	16.706	0.903921	0.0728297	0.134136	1.0628	0.0219381	0.0504673	-0.51062	0.258675	0.381323
LTBR	12.1775	9.844	0.748887	0.294603	0.421275		5.952	12.1775	6.185	10.712	0.897811	0.0732712	0.134523	0.871732	0.04644	0.0862043	0.110601	0.83289	NA
PAX5	21.715	19.804	0.135395	0.793024	0.862691		11.552	21.715	12.2767	17.444	0.75612	0.0742537	0.135898	0.765344	0.0384658	0.0766735	0.199271	0.601812	0.704862
TCF7	143.407	767.706	-2.21487	6.79947e-27	5.27639e-26		83.928	143.407	204.348	513.42	-0.343804	0.0750195	0.136476	0.693258	0.000141813	0.000842369	-1.71416	2.15244e-26	3.06723e-25
NOD1	25.105	76.756	-1.77363	2.25543e-05	6.98222e-05		14.944	25.105	13.6817	31.07	0.774184	0.0751662	0.136476	0.600063	0.0956263	0.152284	-0.42143	0.204665	0.314351
CLEC6A	21.71	11.382	0.730189	0.197627	0.302682		13.684	21.71	13.4717	26.42	0.696193	0.075273	0.136476	0.634735	0.060048	0.105528	-0.294596	0.383663	0.508576
TLR9	31.855	27.818	0.335581	0.489756	0.618303		14.25	31.855	17.6183	21.632	0.735038	0.0759701	0.137312	0.94582	0.0164907	0.0396577	0.348649	0.342428	0.464723
CFH	10.0225	5.764	0.440112	0.574288	0.691999		5.396	10.0225	5.745	27.184	0.814751	0.138559	NA	0.699451	0.134205	0.201308	-1.36316	0.00162607	0.00508642
CCR10	10.88	9.666	0.532579	0.497351	0.624585		5.854	10.88	6.42833	7.378	0.970558	0.0780269	0.140525	0.879065	0.0643846	0.111176	0.512516	0.321235	NA
MS4A1	14.41	10.988	0.80347	0.254781	0.373508		7.912	14.41	7.335	13.094	0.951575	0.0782302	0.140525	0.806853	0.0707909	0.119121	0.103369	0.818778	NA
IFNAR2	1754.35	1086.25	0.675201	0.000208599	0.000595119		2228.11	1754.35	1585.33	1101.12	0.291052	0.0794027	0.142192	-0.349658	0.00738794	0.0208973	0.779338	1.40856e-07	7.08421e-07
EGR2	1845.97	9.752	7.18789	6.27158e-123	1.92108e-121		1585.28	1845.97	2281.17	5435.54	-0.276799	0.0809079	0.142797	0.220999	0.0245005	0.0551261	-1.54306	2.72084e-28	4.10527e-27
FYN	3370.81	1090.04	1.54018	2.34555e-19	1.33834e-18		4103.45	3370.81	4079.61	5108.97	-0.285471	0.0809676	0.142797	-0.28979	0.0128664	0.0326608	-0.588578	3.08635e-05	0.000129779
SMAD3	191.005	577.5	-1.95378	1.51838e-19	8.83696e-19		264.404	191.005	244.76	150.858	-0.362651	0.0804225	0.142797	-0.565367	0.00129451	0.00541505	0.397076	0.060772	0.120837
BATF3	259.182	24.146	3.49433	2.39346e-28	1.96196e-27		123.32	259.182	184.685	385.996	0.365727	0.0806875	0.142797	1.18492	1.94013e-14	3.49224e-13	-0.560571	0.00454369	0.0127372
TAP1	716.237	492.41	0.202695	0.362552	0.493003		642.738	716.237	473.097	557.152	0.424142	0.0807691	0.142797	0.0383755	0.845846	0.881461	0.262285	0.266786	0.387267
TLR2	44.49	39.198	0.462213	0.261933	0.383028		27.116	44.49	36.4683	37.32	0.514498	0.0819471	0.144088	0.667087	0.0153979	0.0373321	0.25713	0.364682	0.487192
CXCL11	12.765	8.708	0.46869	0.492375	0.620264		9.842	12.765	8.40333	9.364	0.858242	0.0824314	0.144503	0.388475	0.341581	0.429872	0.404907	0.377025	NA
CD34	10.455	6.818	0.762823	0.300494	0.42776		4.386	10.455	5.54333	15.916	0.901565	0.0843767	0.147469	1.10103	0.0250909	0.0562416	-0.651007	0.137927	NA
CSF1R	16.22	11.78	0.55886	0.433303	0.565431		8.434	16.22	8.42833	24.44	0.956116	0.0851711	0.148412	0.841963	0.0646442	0.1113	-0.680404	0.129636	0.224673
MSR1	13.7875	6.688	1.50929	0.05801	0.109973		6.506	13.7875	7.15667	23.18	0.865947	0.0869345	0.151033	0.924539	0.0302292	0.0650585	-0.76504	0.0653151	0.127887
CD7	1088.84	207.132	2.7495	1.28473e-25	9.4647e-25		979.284	1088.84	1232.97	793.972	-0.279692	0.0879058	0.151364	0.113715	0.389835	0.473542	0.386596	0.0082308	0.0216533
SIGIRR	159.865	334.274	-1.03222	3.20689e-06	1.07885e-05		161.044	159.865	127.963	146.27	0.349123	0.0875017	0.151364	-0.0193913	0.905247	0.925896	0.177652	0.328984	0.450049
AICDA	16.81	10.798	0.887764	0.192166	0.297449		8.502	16.81	9.675	9.078	0.76697	0.0878904	0.151364	0.813811	0.0650876	0.111418	0.764936	0.137602	NA
ITGA4	105.338	326.424	-1.67454	2.64946e-11	1.21416e-10		116.248	105.338	145.885	66.594	-0.446955	0.0887809	0.151526	-0.185224	0.308706	0.394348	0.553404	0.0411612	0.0883503
FCGR2B	10.8225	11.898	0.277906	0.687174	0.779601		6.886	10.8225	6.26	9.95	0.868895	0.088548	0.151526	0.598346	0.16605	0.235402	0.0543502	0.908664	NA
TNFSF12	36.5475	106.778	-1.39528	2.73239e-05	8.41402e-05		33.274	36.5475	24.615	41.068	0.535948	0.0884552	0.151526	0.0474418	0.84882	0.883011	-0.163956	0.576849	0.683426
ATG12	54.3325	48.736	0.133495	0.707621	0.796587		37.354	54.3325	38.9617	60.81	0.457478	0.0906557	0.154274	0.470425	0.0596386	0.105365	-0.186696	0.495341	0.607024
LILRA4	19.4525	13.126	0.718835	0.251309	0.370983		7.41	19.4525	10.1083	13.596	0.808063	0.0910138	0.154432	1.32328	0.000682113	0.00321567	0.445372	0.277733	0.395769
PRDM1	3152.16	382.744	2.89866	1.53778e-59	1.90423e-58		3432.32	3152.16	2436.3	646.38	0.265248	0.0920536	0.155742	-0.159617	0.0927247	0.148861	2.23852	1.0687e-36	2.61067e-35
S100A9	14.005	10.226	0.691753	0.305699	0.432887		7.384	14.005	8.46	11.616	0.82879	0.0930797	0.157021	0.844831	0.0593964	0.105318	0.264653	0.564653	NA
SOCS3	2173.13	24.572	6.58366	3.79436e-149	1.6987e-147		1468.82	2173.13	2381.91	1269.22	-0.272475	0.0941791	0.157385	0.53868	7.82066e-07	7.25855e-06	0.741661	2.67381e-06	1.2247e-05
PSMB8	637.19	967.324	-0.608257	0.000881031	0.00234137		791.582	637.19	521.173	465.964	0.300571	0.0943766	0.157385	-0.309859	0.0200555	0.0465349	0.459566	0.00751042	0.01986
MAPK14	211.26	380.922	-0.923915	1.96019e-05	6.11574e-05		171.02	211.26	169.468	259.862	0.326887	0.0935937	0.157385	0.240687	0.121585	0.185183	-0.283392	0.0885745	0.162281
IRF5	51.03	52.23	-0.0801649	0.830509	0.88043		35.454	51.03	34.8167	86.24	0.45727	0.0939321	0.157385	0.48219	0.0425721	0.083382	-0.717677	0.00271187	0.00794964
CASP10	16.3125	16.276	0.0661064	0.91712	0.948572		11.136	16.3125	11.6667	12.338	0.754234	0.0957528	0.159223	0.490519	0.188744	0.262505	0.286711	0.539838	0.648565
MARCO	19.3575	19.508	0.407331	0.497951	0.624585		9.712	19.3575	12.47	12.818	0.717243	0.0964472	0.159921	0.871244	0.0220901	0.0504673	0.550356	0.194188	0.302792
SLC2A1	28.225	28.29	-0.149947	0.745969	0.828538		23.204	28.225	15.7933	27.484	0.594396	0.0974664	0.16105	0.174105	0.603013	0.687504	-0.030675	0.924244	0.957506
TLR8	24.5075	16.662	0.994359	0.0917043	0.162719		9.108	24.5075	14.4083	19.04	0.687313	0.0976813	0.16105	1.23338	0.000754609	0.00347471	0.209884	0.579518	0.683432
PRKCD	228.268	110.512	1.04753	1.96502e-05	6.11574e-05		166.938	228.268	177.268	286.68	0.315754	0.0997917	0.164064	0.451037	0.00184242	0.00683997	-0.361518	0.0219404	0.0516304
IRAK2	87.5725	52.66	0.845426	0.0102066	0.0226727		36.094	87.5725	65.9033	138.974	0.387398	0.101306	0.166084	1.13422	5.05757e-08	5.56332e-07	-0.619889	0.00181374	0.00560512
PTPN22	2026.47	314.272	2.5131	1.93397e-38	1.97468e-37		2516.12	2026.47	1805.48	438.554	0.244871	0.103905	0.169867	-0.32606	0.019782	0.0462619	2.36141	1.29669e-29	2.21734e-28
IL16	33.1425	802.504	-4.42751	1.72005e-72	2.7056e-71		62.638	33.1425	52.185	19.092	-0.537467	0.104312	0.170054	-0.906001	0.000738203	0.0034527	0.812248	0.0229769	0.0532836
IGF2R	437.59	182.062	1.0968	2.53146e-07	9.03871e-07		498.898	437.59	484.522	280.262	-0.281821	0.106347	0.172888	-0.282128	0.0410481	0.0812752	0.581094	0.000599484	0.00202326
FN1	16.405	13.636	0.370527	0.525149	0.648485		9.85	16.405	10.495	16.39	0.710855	0.108125	0.17529	0.780217	0.0440763	0.0843829	-0.0567902	0.88775	0.933229
PDGFRB	13.3225	10.524	0.603834	0.381645	0.511644		6.486	13.3225	7.80833	22.86	0.799011	0.109447	0.176783	0.863975	0.0649393	0.111418	-0.828457	0.0320904	0.0712658
GUSB	54.67	60.15	-0.0950132	0.787853	0.862691		48.26	54.67	41.0833	39.628	0.418364	0.109654	0.176783	0.206165	0.345443	0.431985	0.493692	0.0950951	0.171171
EDNRB	8.0175	5.954	0.52805	0.531657	NA		3.38	8.0175	4.46833	7.292	0.805226	0.177689	NA	1.09015	0.044642	0.0843829	0.0653295	0.907491	NA
PYCARD	23.1125	34.774	-0.261434	0.571865	0.691944		12.808	23.1125	12.5983	18.992	0.755042	0.110574	0.177746	0.621505	0.104031	0.162729	0.0516044	0.897932	0.938165
CX3CR1	24.4825	22.87	0.176528	0.725146	0.810048		24.422	24.4825	16.7067	16.488	0.586455	0.110862	0.177746	-0.0243256	0.942345	0.951961	0.542648	0.155996	0.260671
ITLN1	12.5275	10.274	0.545056	0.428169	0.559987		6.336	12.5275	6.64667	10.6	0.799715	0.11395	0.182195	0.859087	0.0449887	0.0843829	0.170648	0.714464	NA
CD3EAP	120.802	18.844	2.76011	2.61262e-13	1.26712e-12		106.742	120.802	149.098	131.072	-0.322108	0.114317	0.18228	0.209451	0.201466	0.278952	-0.171089	0.469894	0.590823
IL19	11.815	9.182	0.300043	0.677164	0.77298		4.252	11.815	6.44167	11.69	0.855059	0.117869	0.187431	1.28878	0.00967736	0.0262826	3.99605e-05	0.999933	NA
CIITA	3.1825	5.066	-0.78722	0.462999	NA		1.458	3.1825	1.38	1.696	1.0685	0.187722	NA	0.863659	0.182919	0.256259	0.848517	0.308252	NA
CCL4	1527.62	21.744	4.54583	4.59177e-05	0.000137047		545.854	1527.62	1431.78	10357.7	-0.493776	0.119994	0.19029	1.05815	8.18149e-07	7.47662e-06	-3.25601	1.7194e-30	3.26685e-29
B3GAT1	21.7525	11.256	0.91172	0.151043	0.248591		9.262	21.7525	12.5583	15.056	0.705998	0.120376	0.190377	1.01971	0.00987809	0.0266708	0.36583	0.45178	0.576563
IL12A	29.4625	33.57	-0.345624	0.457326	0.587558		20.71	29.4625	20.4617	19.128	0.547831	0.123019	0.194029	0.456317	0.155936	0.225368	0.624083	0.0937794	0.169397
AHR	3117.49	426.432	2.85826	5.18751e-49	6.28986e-48		2461.46	3117.49	2752.57	2768.3	0.252727	0.124819	0.196337	0.340043	0.00198234	0.00717992	0.326571	0.0110969	0.0286066
LTB4R	34.9	46.454	-0.308974	0.441285	0.573276		26.476	34.9	27.1167	34.54	0.47961	0.126485	0.198421	0.353932	0.212033	0.290872	0.0538182	0.853829	0.906587
CCL15	22.2075	26.76	0.528192	0.319311	0.447805		10.824	22.2075	14.6233	21.33	0.649691	0.127261	0.199102	0.900949	0.0204666	0.0473041	0.00351456	0.993632	0.998262
PIGR	14.1225	6.758	1.36497	0.0587321	0.110927		7.092	14.1225	9.68	18.738	0.695342	0.128981	0.201251	0.873389	0.0341654	0.0707116	-0.463356	0.26987	0.389304
BLNK	13.39	17.738	-0.0882128	0.892819	0.93122		7.896	13.39	9.095	16.06	0.769144	0.129462	0.201463	0.720054	0.0991279	0.156601	-0.224727	0.613573	0.713749
IL22RA2	11.5175	8.658	0.554309	0.511046	0.636892		6.086	11.5175	6.54	8.874	0.818407	0.131601	0.204245	0.82742	0.0712567	0.119566	0.233198	0.642876	NA
CCL16	18.37	14.778	0.624332	0.329545	0.45994		7.802	18.37	9.495	19.952	0.748966	0.132546	0.205164	0.988339	0.0262012	0.0578569	-0.268014	0.490545	0.606384
TP53	228.075	292.152	-0.401312	0.0802062	0.14452		303.096	228.075	289.168	161.298	-0.283606	0.133048	0.205396	-0.339039	0.0142613	0.0353067	0.569804	0.00130256	0.00422919
TGFB1	1020.27	1385.11	-0.4118	0.0194522	0.041622		774.398	1020.27	919.927	1421.87	0.229473	0.134205	0.206634	0.446201	9.03412e-05	0.000572948	-0.42458	0.00194501	0.0059748
KLRC2	16.4725	8.23	1.10207	0.139516	0.231996		8.488	16.4725	10.1367	12.686	0.761337	0.139021	0.212921	0.756807	0.0597775	0.105365	0.326673	0.446281	0.572356
PLA2G2A	14.86	12.434	0.957029	0.182936	0.286978		6.508	14.86	7.39167	9.488	0.793344	0.138925	0.212921	0.935115	0.0455172	0.0847562	0.505914	0.29405	NA
RELA	265.485	203.118	0.339809	0.151501	0.248591		226.306	265.485	209.132	250.482	0.283344	0.139918	0.213732	0.193223	0.169097	0.239152	0.0806231	0.619434	0.717313
TRAF2	134.89	79.492	0.45291	0.105934	0.182948		108.202	134.89	161.87	138.184	-0.310285	0.143251	0.217114	0.289092	0.104103	0.162729	-0.0327156	0.867008	0.915176
BCAP31	115.277	205.482	-0.908006	0.000254451	0.0007173		128.916	115.277	93.6067	106.504	0.317287	0.142849	0.217114	-0.127175	0.43592	0.523104	0.0672065	0.741981	0.820337
BID	22.1275	24.67	0.119101	0.825244	0.877249		14.784	22.1275	17.0367	17.066	0.546263	0.14324	0.217114	0.598575	0.10469	0.16315	0.287109	0.44472	0.572356
CEACAM8	14.6825	10.716	0.497065	0.446948	0.578052		5.678	14.6825	8.83	32.218	0.738524	0.147071	0.222326	1.02617	0.0268002	0.0587429	-1.30359	0.00147335	0.0046946
CASP8	1000.47	1895.92	-0.885009	1.26005e-06	4.28858e-06		1212.33	1000.47	795.512	349.47	0.24685	0.152366	0.229139	-0.331494	0.00261754	0.00903965	1.56493	7.16034e-23	8.74585e-22
ZAP70	510.853	922.554	-0.844752	9.33756e-06	3.00718e-05		425.298	510.853	453.247	618.804	0.242945	0.152148	0.229139	0.206669	0.105196	0.16315	-0.0898066	0.542235	0.649921
IFIT2	19.4025	21.62	-0.239842	0.640615	0.753208		11.52	19.4025	12.4583	28.45	0.616598	0.152968	0.229452	0.719771	0.0419878	0.0828597	-0.57629	0.09055	0.164724
ITLN2	11.2	5.178	0.94895	0.252422	0.370983		5.086	11.2	6.46	8.962	0.694868	0.157805	0.236099	1.00191	0.0401212	0.0797057	0.332827	0.501571	NA
C4A/B	26.99	18.358	0.528231	0.318644	0.447805		17.264	26.99	16.8617	20.236	0.623383	0.158556	0.236614	0.572176	0.105139	0.16315	0.2871	0.47532	0.59473
MR1	16.7875	69.138	-1.73233	3.85945e-05	0.000117602		15.586	16.7875	13.1317	16.476	0.567354	0.159604	0.237569	0.218499	0.535839	0.62532	0.0219636	0.957922	0.98013
STAT5B	1885.84	878.548	0.93396	5.89098e-08	2.21197e-07		1970.5	1885.84	1596.82	1534.9	0.219127	0.164304	0.243941	-0.113263	0.270424	0.354596	0.307903	0.0229668	0.0532836
ABL1	35.4975	72.268	-0.843923	0.0346162	0.0706899		28.354	35.4975	27.9217	36.556	0.46814	0.165408	0.244955	0.238741	0.417355	0.502858	-0.00915821	0.977373	0.992856
GP1BB	13.7875	10.866	0.8935	0.234002	0.347702		7.762	13.7875	8.945	8.902	0.700139	0.167096	0.244961	0.696229	0.0826183	0.135943	0.616484	0.224198	NA
KCNJ2	19.1075	11.266	0.382157	0.534188	0.657289		10.694	19.1075	12.9133	9.122	0.616575	0.167014	0.244961	0.751725	0.0450326	0.0843829	0.884451	0.0555461	NA
LILRA2	15.2125	11.06	0.649814	0.308354	0.434532		6.028	15.2125	8.58833	10.122	0.739762	0.167007	0.244961	1.13785	0.00969005	0.0262826	0.458535	0.314559	NA
KLRK1	15.7975	12.066	0.858002	0.181979	0.286248		8.29	15.7975	9.97167	17.868	0.664049	0.167032	0.244961	0.844701	0.0363197	0.0732126	-0.262115	0.503303	0.611835
CFD	8.965	10.4	-0.206299	0.76933	0.848012		5.464	8.965	6.175	12.358	0.633397	0.24576	NA	0.714252	0.124481	0.188627	-0.485258	0.317027	NA
MIF	450.965	256.486	0.691006	0.000911196	0.00239962		368.706	450.965	480.013	518.148	-0.218006	0.171976	0.251482	0.271623	0.0334406	0.0699426	-0.242687	0.123076	0.214754
CDH5	8.6	5.994	0.958315	0.333725	NA		4.214	8.6	5.79167	10.05	0.623597	0.256515	NA	0.925379	0.0561521	0.100465	-0.194469	0.702668	NA
IL21R	855.923	56.42	3.87629	1.60549e-62	2.12362e-61		881.148	855.923	932.407	823.89	-0.219839	0.17717	0.257967	-0.0952329	0.499771	0.590187	-0.0225136	0.872617	0.919204
ALAS1	76.61	67.624	0.0798382	0.799452	0.868062		81.41	76.61	60.105	46.118	0.317516	0.17763	0.257967	-0.112154	0.565745	0.654273	0.691862	0.00573136	0.0157229
CD1A	12.0075	16.138	0.208328	0.789111	0.862691		8.692	12.0075	8.175	13.254	0.688631	0.17774	0.257967	0.45256	0.343044	0.42989	-0.130816	0.796929	NA
IFI16	2014.81	1045.06	0.847393	1.287e-06	4.35484e-06		1966.67	2014.81	1702.69	1538.42	0.221325	0.183195	0.265095	0.0221849	0.83174	0.874432	0.462376	0.000404569	0.00139291
FCGR1A/B	19.495	18.29	0.669959	0.27466	0.39963		10.366	19.495	12.3333	11.492	0.679539	0.183562	0.265095	0.796169	0.0691101	0.116955	0.537231	0.290893	0.406617
RPL19	11332.4	8922.12	0.329657	0.0499719	0.0963034		9262.21	11332.4	13015.9	17745.1	-0.202072	0.184127	0.265252	0.271228	0.00542929	0.016206	-0.583578	4.11166e-06	1.85025e-05
CD276	21.84	25.926	0.297324	0.57688	0.692256		13.916	21.84	15.6767	25.426	0.555557	0.188708	0.27118	0.569394	0.0910095	0.146901	-0.235192	0.496979	0.607024
CD22	22.8025	19.776	0.539786	0.300608	0.42776		13.35	22.8025	14.2617	15.044	0.597859	0.189484	0.271625	0.644136	0.0544282	0.0976747	0.422249	0.282001	0.398918
NCR1	7.4075	5.69	0.949354	0.311497	NA		2.476	7.4075	4.775	13.912	0.648014	0.275811	NA	1.20814	0.0286235	0.0622796	-0.907726	0.0679969	NA
LAMP3	170.145	35.852	2.57764	1.16006e-16	6.25144e-16		76.914	170.145	232.155	182.546	-0.26714	0.193739	0.277042	1.17983	6.65609e-11	1.09825e-09	0.0747752	0.720723	0.802019
TNFAIP3	4070.86	693.768	2.38688	3.95938e-42	4.34785e-41		3786.01	4070.86	3208.33	2343.17	0.254024	0.197364	0.281534	0.0725697	0.574719	0.66288	0.81798	5.21352e-05	0.000210593
IL2RB	1317.86	921.074	0.563207	0.0012723	0.00323353		1316.29	1317.86	1464.02	421.542	-0.194911	0.199551	0.283958	0.000858941	0.993596	0.993596	1.71101	2.7792e-21	3.2403e-20
TLR3	23.905	28.8	0.00567802	0.990669	0.994085		16.87	23.905	20.2567	32.856	0.468793	0.203519	0.288898	0.477369	0.141271	0.209092	-0.479122	0.149433	0.252169
S100A8	15.86	14.384	0.221242	0.710413	0.796648		6.84	15.86	11.7	15.212	0.575513	0.204412	0.289459	1.07516	0.0147302	0.0361559	0.091333	0.829783	0.887654
ENTPD1	20.05	35.258	-1.00108	0.0313154	0.0648597		39.25	20.05	28.7767	15.664	-0.479546	0.204983	0.289563	-1.02505	0.00199623	0.00718644	0.2935	0.473621	0.594053
BATF	2046.3	153.008	3.604	8.11375e-81	1.52329e-79		2204.24	2046.3	1633.89	775.182	0.19727	0.207509	0.291816	-0.136629	0.225211	0.304728	1.47823	1.53311e-12	1.19165e-11
CTNNB1	1285.6	692.514	0.813385	9.35221e-06	3.00718e-05		1219.5	1285.6	1077.25	1319.93	0.214752	0.20758	0.291816	0.0130985	0.905632	0.925896	-0.0332478	0.806596	0.865656
ATG16L1	164.328	192.718	-0.433796	0.0633571	0.117433		167.172	164.328	191.145	207.286	-0.237473	0.20809	0.291827	-0.0318758	0.838972	0.878923	-0.356811	0.0475786	0.0996237
CCL5	76.84	44.856	0.519266	0.155165	0.251549		18.066	76.84	106.093	566.902	-0.396828	0.210207	0.294088	1.9372	5.97927e-11	1.01477e-09	-2.90864	3.51142e-30	6.43342e-29
C9	11.7875	4.094	1.48368	0.0801064	0.14452		3.348	11.7875	5.52667	7.49	0.739964	0.210931	0.294392	1.19624	0.0523628	0.0954096	0.256074	0.677239	NA
RAG1	14.27	13.408	0.541076	0.397916	0.528738		7.876	14.27	10.85	16.018	0.562703	0.211451	0.294413	0.719044	0.0887673	0.144065	-0.0937318	0.830554	0.887654
CD9	8.54	5.92	0.871749	0.291094	0.418313		4.212	8.54	5.49167	6.534	0.582855	0.295927	NA	0.914085	0.0794635	0.132217	0.392665	0.485408	NA
IL7	15.55	22.912	-0.571614	0.307487	0.434362		10.11	15.55	9.97167	9.65	0.5987	0.213209	0.296152	0.561386	0.20795	0.285932	0.545046	0.248679	NA
RAG2	15.225	11.306	1.27876	0.0947301	0.167577		8.362	15.225	9.515	9.486	0.622061	0.216006	0.299322	0.74546	0.0813707	0.134636	0.652375	0.158327	NA
SLAMF7	33.35	30.168	0.187458	0.678682	0.77298		18.742	33.35	24.4017	126.028	0.463838	0.217611	0.300831	0.764681	0.0279097	0.0609498	-1.98133	9.0832e-09	5.12053e-08
ABCF1	756.108	265.126	1.45583	3.59937e-12	1.71708e-11		720.584	756.108	836.54	878.578	-0.194856	0.22238	0.306053	0.0858328	0.477713	0.56866	-0.26268	0.057287	0.115248
CD163	17.96	13.126	0.230562	0.73036	0.812752		8.674	17.96	12.64	11.398	0.567118	0.222441	0.306053	1.10173	0.00513755	0.0154909	0.622775	0.131925	0.227871
C1QBP	1304.75	332.298	1.97877	3.15479e-27	2.55013e-26		1240.31	1304.75	1535.52	1777.75	-0.189887	0.226476	0.309448	0.139689	0.175816	0.247476	-0.435875	0.00131872	0.00425474
LTB4R2	33.52	50.574	-0.561663	0.184608	0.288587		30.466	33.52	25.5583	33.412	0.396131	0.226182	0.309448	0.158381	0.59179	0.678491	-0.000834185	0.997983	0.998262
TLR4	19.0475	15.342	0.671172	0.241305	0.357353		12.12	19.0475	13.1167	17.832	0.557269	0.226503	0.309448	0.450257	0.217913	0.297563	-0.0198606	0.961024	0.98013
PSMB5	340.538	161.506	1.12286	5.60431e-07	1.94149e-06		345.838	340.538	413.253	469.842	-0.20666	0.229577	0.312914	0.0247354	0.845665	0.881461	-0.45637	0.00363686	0.0103109
KIR_Inhibiting_Subgroup_1	12.055	9.806	0.366212	0.617521	0.73197		8.284	12.055	8.44833	9.958	0.575458	0.233908	0.318071	0.48001	0.250146	0.332408	0.215763	0.64374	NA
HLA-DQB1	34.305	37.156	1.00352	0.0395628	0.0791255		110.816	34.305	103.432	38.336	-0.446532	0.23602	0.31945	-0.815388	0.0455023	0.0847562	0.371275	0.416303	0.542039
MASP1	14.7925	8.308	0.812837	0.225453	0.336445		7.84	14.7925	10.935	8.654	0.591436	0.235653	0.31945	0.731856	0.0807816	0.134034	0.638856	0.192038	NA
ITGA6	66.2	201.692	-1.69915	5.82568e-11	2.60811e-10		38.358	66.2	55.1667	164.682	0.346276	0.238825	0.322497	0.847844	0.00120585	0.00511627	-1.24606	7.2967e-07	3.46593e-06
BCL2	1088.93	204.304	2.29421	1.18415e-30	1.0135e-29		975.706	1088.93	920.112	593.364	0.207581	0.244338	0.329177	0.103122	0.310906	0.396305	0.885279	4.43601e-10	2.91753e-09
CXCL9	15.555	11.208	0.530603	0.444699	0.576425		8.07	15.555	12.03	23.12	0.515551	0.24797	0.333299	0.842987	0.0338081	0.0702169	-0.474515	0.243852	0.36539
PDCD2	151.263	85.71	0.657723	0.0232003	0.0494601		135.378	151.263	167.208	162.87	-0.217802	0.253024	0.339308	0.159486	0.304375	0.390495	-0.154836	0.467938	0.589809
XCR1	18.5625	14.604	1.06894	0.127665	0.216621		8.668	18.5625	16.895	18.418	0.444689	0.257511	0.344532	1.06237	0.00797458	0.0223439	0.0548117	0.891453	0.935206
PRF1	64.9025	105.08	-0.595581	0.0546861	0.104695		92.868	64.9025	76.335	89.522	-0.297825	0.258187	0.344644	-0.50682	0.0331619	0.0696049	-0.570913	0.00906019	0.0237137
sCTLA4	3616.07	140.602	4.54019	2.98314e-104	7.89177e-103		3242.88	3616.07	3147.12	457.586	0.207575	0.260055	0.346344	0.117406	0.269381	0.354009	2.91456	8.17326e-63	5.2411e-61
STAT6	1284.61	581.104	1.0621	6.9732e-09	2.74216e-08		1210.76	1284.61	1462.73	1657.49	-0.191008	0.262	0.348137	0.0528963	0.643659	0.724978	-0.305545	0.0643562	0.126493
IFNGR1	237.125	215.982	0.111117	0.630562	0.744396		220.354	237.125	207.485	198.718	0.219975	0.263279	0.34904	0.0961243	0.566155	0.654273	0.239886	0.148931	0.252169
TAP2	107.447	145.452	-0.559798	0.0344568	0.0706123		128.022	107.447	96.445	77.73	0.27214	0.264409	0.34974	-0.198589	0.273441	0.356976	0.460902	0.0471253	0.0990789
RAF1	328.13	275.566	0.18427	0.382415	0.511644		384.574	328.13	374.97	359.71	-0.191253	0.265972	0.351011	-0.240249	0.0897907	0.145329	-0.125148	0.400152	0.525007
CCL26	4.55	13.554	-1.54937	0.0865389	NA		5.108	4.55	2.96833	1.472	0.652788	0.352623	NA	-0.133077	0.809125	0.859498	1.35114	0.0994284	NA
CXCL12	13.36	13.194	0.151509	0.809016	0.868722		8.04	13.36	9.80333	10.08	0.522654	0.268303	0.353286	0.610153	0.146987	0.215581	0.301992	0.533435	NA
EEF1G	5626.21	5074.88	0.152345	0.372569	0.503097		4255.96	5626.21	6229.39	9516.8	-0.164482	0.273105	0.358219	0.396038	0.000101659	0.000629018	-0.714214	3.60016e-08	1.904e-07
CD164	473.55	626.496	-0.417303	0.0278927	0.0583941		593.42	473.55	577.007	400.996	-0.189789	0.27328	0.358219	-0.341736	0.00711778	0.0202295	0.343426	0.0586592	0.11709
CD83	1440.52	28.066	5.80552	3.234e-119	9.41094e-118		987.122	1440.52	1831.73	2328.75	-0.172472	0.275034	0.358494	0.613309	2.51501e-05	0.000191527	-0.615708	1.42998e-05	6.11318e-05
IRF4	21748.6	261.368	6.12831	4.51106e-229	3.2818e-227		19409.4	21748.6	18338.1	12627.7	0.18403	0.275954	0.358494	0.143543	0.157676	0.227329	0.800956	1.12643e-06	5.25326e-06
HFE	9.0575	7.87	0.0099628	0.989828	0.994085		4.69	9.0575	7.09167	8.748	0.58747	0.275786	0.358494	0.847609	0.086744	0.141945	0.0468031	0.930168	NA
LILRB2	17.91	22.368	0.148419	0.802593	0.868522		13.136	17.91	13.74	13.176	0.514849	0.274779	0.358494	0.431704	0.246049	0.328434	0.330625	0.426499	0.55251
JAK1	815.625	1046.74	-0.551298	0.00209553	0.00514599		944.56	815.625	678.078	266.342	0.19493	0.280021	0.362967	-0.242232	0.0313938	0.0663627	1.64265	1.84275e-21	2.19844e-20
BCL2L11	359.178	247.342	0.541767	0.0121308	0.0264424		228.868	359.178	303.945	270.972	0.211772	0.286757	0.370873	0.564125	0.000125321	0.0007596	0.386251	0.0444709	0.094271
CEACAM1	24.8125	22.46	0.262887	0.587723	0.700931		15.124	24.8125	17.91	25.248	0.407453	0.287945	0.371584	0.623541	0.067233	0.114431	-0.098362	0.774147	0.845091
CXCR4	419.238	1505.74	-1.62326	5.6542e-17	3.07546e-16		474.578	419.238	331.227	255.99	0.184578	0.289411	0.372648	-0.187751	0.120248	0.184091	0.819783	4.27835e-06	1.90852e-05
EBI3	12.5425	11.202	0.25865	0.696654	0.787287		11.512	12.5425	9.04333	12.632	0.477292	0.290575	0.373322	0.164842	0.677302	0.753404	0.0100759	0.983836	NA
IL15	11.6625	14.13	0.289893	0.666166	0.769263		7.788	11.6625	8.27333	8.138	0.553979	0.300858	0.385682	0.502194	0.228224	0.307403	0.438231	0.398026	NA
PML	64.94	205.096	-1.60104	3.40899e-09	1.34968e-08		65.704	64.94	53.435	53.81	0.247306	0.308331	0.394393	-0.0640067	0.75395	0.817238	0.272855	0.255537	0.377782
MAPK1	378.217	481.418	-0.320231	0.118212	0.202947		415.524	378.217	353.933	338.898	0.184291	0.319535	0.407749	-0.129113	0.38152	0.465345	0.202753	0.205473	0.314649
PTAFR	12.735	14.138	0.0262949	0.970827	0.982807		3.21	12.735	7.94667	7.806	0.687822	0.320174	0.407749	1.50276	0.0100296	0.0269573	0.734166	0.207846	NA
HRAS	49.0025	74.012	-0.533037	0.115974	0.199695		46.392	49.0025	41.1083	48.602	0.273715	0.32171	0.40881	0.0787681	0.728613	0.794121	-0.00514898	0.984732	0.996439
NOD2	48.875	44.79	-0.0216449	0.958106	0.973155		31.026	48.875	58.7317	90.23	-0.311691	0.331492	0.420323	0.526253	0.0786129	0.131169	-0.898478	0.00102056	0.00335607
CTLA4_all	32489.4	1497.6	4.25621	7.47031e-97	1.73909e-95		27616.4	32489.4	26484.4	3194.23	0.143215	0.332299	0.420431	0.21771	0.0295752	0.0641155	3.31575	1.70557e-76	1.74991e-74
NFKB2	2015.01	267.096	2.73956	1.9267e-34	1.80861e-33		1523.42	2015.01	2147.89	2083.11	-0.145298	0.334013	0.421683	0.324557	0.00160729	0.00619953	0.0124618	0.925776	0.957506
KIT	12.5425	11.416	0.071841	0.919927	0.949046		5.476	12.5425	9.095	9.884	0.464694	0.335502	0.422646	0.994972	0.0441176	0.0843829	0.36007	0.438557	NA
G6PD	76.105	59.882	0.431199	0.193915	0.299359		64.902	76.105	62.73	44.272	0.245983	0.338362	0.425327	0.292665	0.138651	0.205896	0.780711	0.00170435	0.00529897
CXCR1	15.645	14.806	0.690225	0.291927	0.418477		7.69	15.645	11.1217	16.75	0.447917	0.340277	0.426812	0.818053	0.0522672	0.0954096	-0.257197	0.578238	0.683432
IL17B	15.14	11.134	0.36888	0.5821	0.695663		6.088	15.14	10.6417	11.468	0.466295	0.349491	0.437427	1.03171	0.0445988	0.0843829	0.208985	0.673931	NA
CXCL10	8.385	6.75	0.127431	0.88235	NA		8.358	8.385	6.50833	11.524	0.454375	0.439905	NA	0.112738	0.812321	0.859498	-0.440723	0.371609	NA
GPI	287.748	246.358	0.210534	0.342387	0.473323		291.802	287.748	241.68	200.422	0.187776	0.353674	0.441714	-0.064635	0.681969	0.757177	0.463263	0.01754	0.0428476
TGFBR1	30.7475	43.506	-0.339876	0.424149	0.555979		24.252	30.7475	35.5667	50.208	-0.269758	0.360089	0.448628	0.331084	0.253487	0.336097	-0.723809	0.0200834	0.0485981
CCL3	381.978	7.09	5.12921	1.95269e-08	7.47673e-08		117.546	381.978	240.86	1075.09	0.318803	0.360752	0.448628	1.41573	1.23137e-15	2.70901e-14	-1.81458	6.1924e-20	6.90587e-19
IKBKG	99.635	144.84	-0.781658	0.00528915	0.0122154		116.272	99.635	86.3467	123.186	0.231919	0.364373	0.452165	-0.264552	0.22738	0.306963	-0.363478	0.20299	0.313657
TAPBP	382	582.296	-0.64515	0.0013366	0.00338218		379.186	382	347.67	347.428	0.160793	0.366016	0.453237	0.0634204	0.632531	0.714304	0.185997	0.282197	0.398918
FCGR2A	9.9575	10.644	0.0622096	0.932597	0.9567		6.022	9.9575	7.285	8.79	0.448155	0.375113	0.462871	0.636247	0.187353	0.261238	0.181865	0.724472	NA
CMKLR1	13.4275	12.002	0.664953	0.36231	0.493003		8.604	13.4275	9.24333	7.792	0.477733	0.375386	0.462871	0.512603	0.241968	0.324444	0.558798	0.290261	NA
CCL23	20.3	19.472	-0.0479139	0.933686	0.9567		11.6	20.3	14.9533	17.128	0.419004	0.376239	0.462941	0.5716	0.17988	0.252597	0.0218424	0.957658	0.98013
DEFB4A	16.39	12.358	0.984409	0.144721	0.239965		7.982	16.39	11.5567	12.226	0.467935	0.384371	0.471949	0.79947	0.0694736	0.117237	0.320052	0.52151	NA
NFKB1	1745.34	120.572	3.97822	8.37825e-68	1.28319e-66		1323.22	1745.34	1975.34	1844.21	-0.148838	0.38888	0.472854	0.372697	0.00422809	0.0135026	-0.0393532	0.798722	0.859003
ICOSLG	24.5575	70.61	-1.50133	0.000426694	0.0011714		24.322	24.5575	33.6967	33.87	-0.270758	0.38744	0.472854	0.0898787	0.787457	0.844313	-0.520469	0.162016	0.265102
BST2	38.32	62.54	-0.803786	0.0303968	0.0634084		37.346	38.32	31.4217	30.758	0.292968	0.388181	0.472854	0.0300981	0.903076	0.925896	0.244744	0.456652	0.579243
TIRAP	12.1925	24.696	-1.02172	0.0868517	0.155054		11.386	12.1925	9.69	11.884	0.420818	0.388774	0.472854	0.0906413	0.827703	0.87173	0.0527615	0.906458	NA
ICAM5	10.925	13.342	-0.112865	0.865617	0.912662		7.032	10.925	8.05667	13.916	0.456134	0.389171	0.472854	0.511264	0.264545	0.348596	-0.429987	0.355417	NA
PTGS2	19.0575	8.868	1.69674	0.0165514	0.0355457		10	19.0575	14.2883	32.468	0.398622	0.391431	0.474611	0.863108	0.0631156	0.109302	-0.743184	0.050637	0.105169
TGFBI	11.8175	11.322	-0.144373	0.826001	0.877249		7.482	11.8175	8.85667	10.92	0.411183	0.397811	0.481343	0.56079	0.189145	0.262505	0.178755	0.701829	NA
NFKBIZ	1190.26	138.19	2.99138	8.70877e-45	1.03439e-43		814.902	1190.26	1076.54	1650.25	0.134989	0.399425	0.482293	0.479852	0.00016727	0.000964646	-0.405662	0.00240834	0.00718301
IRAK3	10.22	10.266	0.414794	0.58211	0.695663		10.278	10.22	7.69167	6.728	0.406999	0.400606	0.482718	0.151689	0.726346	0.793106	0.502681	0.334112	NA
ARG2	11.2425	7.35	0.59828	0.451042	0.580766		7.272	11.2425	8.7	22.866	0.395367	0.403194	0.484832	0.520243	0.234096	0.3146	-0.996882	0.021526	0.0511242
ATG7	76.95	59.006	0.313425	0.364571	0.493443		60.382	76.95	65.4883	50.182	0.20488	0.404633	0.48556	0.307462	0.163234	0.231964	0.626905	0.00959766	0.0249929
LILRB3	10.2025	6.464	0.162567	0.8469	0.896174		7.146	10.2025	6.24833	18.318	0.486732	0.407507	0.488002	0.323632	0.515042	0.605812	-1.01969	0.0409542	0.0882751
CLEC4E	13.065	16.408	0.053715	0.936371	0.957764		9.918	13.065	11.2483	12.86	0.386853	0.414387	0.495222	0.385034	0.334254	0.421543	-0.0724347	0.873937	NA
PSMB10	120.242	262.984	-1.02557	1.85069e-05	5.85381e-05		160.282	120.242	131.367	98.592	-0.161556	0.415906	0.496019	-0.421571	0.0112946	0.0294255	0.259013	0.190104	0.297327
PECAM1	20.155	26.54	-0.451463	0.388277	0.518297		15.486	20.155	17.86	26.48	0.321715	0.420832	0.500868	0.312546	0.379974	0.465187	-0.424496	0.264009	0.384763
SMAD5	20	29.526	0.0349812	0.950012	0.968313		11.742	20	17.705	33.782	0.356857	0.424261	0.503918	0.677268	0.132071	0.198608	-0.720138	0.0465731	0.0983209
PTPRC_all	6718.87	5005.45	0.352655	0.0424739	0.0832317		7773.67	6718.87	6011.21	6221.79	0.118183	0.43678	0.517731	-0.236502	0.0449336	0.0843829	0.173294	0.219679	0.332438
TNFRSF10C	14.205	12.604	0.328341	0.643539	0.753601		8.472	14.205	10.4767	16.058	0.399206	0.438301	0.518478	0.592601	0.146174	0.214919	-0.228984	0.594747	0.698181
TBP	166.97	193.366	-0.0877204	0.716665	0.802114		196.876	166.97	200.295	214.216	-0.153684	0.442536	0.520315	-0.249651	0.13011	0.196156	-0.325625	0.0566359	0.114387
IRAK1	178.57	173.328	-0.136107	0.57389	0.691999		162.292	178.57	160.92	192.632	0.160198	0.441899	0.520315	0.145487	0.333349	0.421296	-0.129183	0.466795	0.589809
CD36	62.685	28.292	1.4403	0.000330336	0.000924306		42.562	62.685	52.465	103.044	0.198182	0.440863	0.520315	0.530095	0.0150786	0.0367077	-0.699968	0.00363796	0.0103109
CRADD	255.587	48.444	2.63766	7.34929e-21	4.80594e-20		356.592	255.587	284.377	72.594	-0.167329	0.444889	0.522027	-0.492425	0.0155226	0.0374813	1.77411	1.9318e-18	1.94316e-17
CD48	2998.81	1166.67	1.36809	4.89795e-14	2.47879e-13		3175.53	2998.81	3303.2	3556.21	-0.126973	0.448604	0.524272	-0.0687803	0.565699	0.654273	-0.226574	0.0902284	0.164723
TFRC	2793.34	240.526	3.42975	1.03833e-82	2.08382e-81		3004.55	2793.34	2661.66	2404.85	0.125047	0.448344	0.524272	-0.00904128	0.941842	0.951961	0.227796	0.0981498	0.176052
CD14	8.8475	8.482	0.0442478	0.960463	NA		3.966	8.8475	7.085	17.638	0.428787	0.453131	0.528501	0.965544	0.062512	0.108574	-1.03581	0.038682	NA
GAPDH	4663.12	2505.63	0.94808	2.33462e-08	8.88069e-08		5709.31	4663.12	4763.04	3987.74	0.114478	0.459762	0.535163	-0.294712	0.0198914	0.0463352	0.290626	0.034411	0.0757632
HAVCR2	40.6175	28.324	0.738243	0.0994512	0.173295		40.36	40.6175	36.4467	17.144	0.308328	0.463999	0.539017	-0.0487219	0.882797	0.913556	1.21842	0.000255611	0.000916982
IL23A	2579.78	48.482	5.78056	2.12491e-156	1.03058e-154		1232.79	2579.78	2334.93	5856.03	0.126481	0.472759	0.548099	1.05944	1.62694e-18	4.60191e-17	-1.22416	1.15763e-17	1.12049e-16
UBE2L3	109.7	138.754	-0.342927	0.184953	0.288587		91.298	109.7	103.22	130.746	0.144622	0.488776	0.565542	0.315947	0.0671451	0.114431	-0.268874	0.162681	0.265102
RARRES3	179.708	254.354	-0.591303	0.0101199	0.0225661		186.114	179.708	157.15	204.546	0.136842	0.498889	0.576073	-0.109657	0.450074	0.539	-0.215749	0.267237	0.387267
IRF3	22.1975	57.928	-1.4596	0.00123784	0.00315975		19.442	22.1975	17.995	19.54	0.30413	0.499857	0.576073	0.0889011	0.795056	0.850925	0.0755383	0.855337	0.906587
C14orf166	966.513	683.7	0.612425	0.00139405	0.00349714		946.304	966.513	1032.47	1152.49	-0.103033	0.504172	0.579898	0.0301275	0.784567	0.843741	-0.200383	0.15791	0.261554
NCF4	42.895	123.888	-1.10149	0.00145391	0.00363165		62.734	42.895	53.8267	30.288	-0.192303	0.509785	0.585197	-0.459925	0.0527861	0.0958866	0.509698	0.0847113	0.156884
PTK2	16.7375	15.982	0.256296	0.704644	0.794773		9.446	16.7375	17.9633	59.152	0.26005	0.516389	0.591611	0.757829	0.051318	0.0940831	-1.66938	2.79489e-07	1.39202e-06
C5	18.585	11.206	0.623676	0.340849	0.473323		10.17	18.585	13.32	14.9	0.310652	0.517761	0.592018	0.664505	0.143516	0.211534	0.18489	0.661504	0.759176
CEACAM6	13.6525	18.782	-0.00147512	0.998153	0.998153		12.132	13.6525	11.3817	17.922	0.287855	0.51924	0.592545	0.17648	0.653893	0.731473	-0.489754	0.230296	0.347476
IL12B	10.825	9.126	0.609135	0.463644	0.593834		5.854	10.825	9.20833	13.746	0.31375	0.520968	0.593352	0.771142	0.100025	0.157598	-0.36835	0.438327	NA
IRF7	54.765	65.232	-0.308814	0.359906	0.491703		50.304	54.765	47.205	38.918	0.184966	0.525753	0.597634	0.0755384	0.73128	0.795568	0.405272	0.119257	0.209516
IL1A	18.6125	10.862	1.08198	0.0974781	0.17088		12.06	18.6125	15.705	14.006	0.278594	0.527138	0.59804	0.433563	0.273361	0.356976	0.300408	0.490049	0.606384
BAX	267.223	409.754	-0.662455	0.00106901	0.00277752		318.262	267.223	281.64	218.778	-0.106448	0.539426	0.61079	-0.275285	0.042814	0.083382	0.287593	0.0779377	0.146993
APP	57.5425	45.332	0.548613	0.129536	0.218522		35.49	57.5425	66.45	145.584	-0.170411	0.544536	0.615379	0.688694	0.00914284	0.0250269	-1.37483	2.25991e-09	1.38016e-08
CLEC4A	22.4075	28.666	-0.313371	0.525919	0.648485		24.618	22.4075	20.3483	28.88	0.216192	0.552852	0.623565	-0.0752319	0.813195	0.859498	-0.385051	0.244306	0.36539
VTN	8.2625	8.632	-0.014613	0.985667	0.992489		5.914	8.2625	6.92167	12.442	0.349496	0.560093	0.63051	0.462574	0.322452	0.408394	-0.617713	0.207639	NA
SKI	237.655	738.588	-1.33881	1.35607e-10	5.88978e-10		166.87	237.655	260.468	376.436	-0.107119	0.570517	0.641005	0.468727	0.00151108	0.00602404	-0.632267	0.000438104	0.00149832
MRC1	31.465	10.504	1.82989	0.00326973	0.0077521		27.376	31.465	31.2467	11.122	0.201008	0.580004	0.650267	0.0807574	0.817723	0.862748	1.29973	0.002082	0.00631992
IL6	10.405	10.284	0.168503	0.818335	0.876647		6.376	10.405	8.93333	20.728	0.294187	0.580995	0.650267	0.639811	0.159307	0.229125	-0.941854	0.0260732	0.059447
CHUK	386.28	256.136	0.556542	0.0085728	0.0194139		347.534	386.28	435.288	415.272	-0.0912805	0.585542	0.651598	0.125883	0.313797	0.399085	-0.0653721	0.657799	0.756616
CD27	590.947	575.528	-0.0251692	0.906953	0.942583		1064.31	590.947	594.49	182.746	-0.102392	0.584256	0.651598	-0.894887	2.99927e-08	3.49327e-07	1.61601	6.22808e-19	6.51145e-18
DEFB103A	9.91	5.97	1.13522	0.177766	NA		6.606	9.91	8.185	14.194	0.286207	0.585026	0.651598	0.655257	0.161113	0.230126	-0.615378	0.187441	NA
ICAM2	391.397	399.614	-0.309903	0.139115	0.231991		465.406	391.397	390.757	195.184	-0.099196	0.59289	0.658515	-0.293247	0.0356486	0.0727673	0.939366	1.11632e-06	5.25326e-06
TRAF1	3244.73	530.774	2.44168	2.39463e-35	2.32279e-34		2003.97	3244.73	3302.82	6158.97	-0.0956138	0.603084	0.668561	0.595367	4.86622e-08	5.45384e-07	-0.884321	4.58024e-09	2.64007e-08
ICAM1	55.9225	27.962	0.936969	0.0305104	0.0634181		49.982	55.9225	47.9133	33.446	0.139265	0.604693	0.669071	0.12553	0.610897	0.693829	0.68213	0.0209323	0.0501788
BCL6	68.3325	43.64	0.515495	0.156013	0.252222		50.892	68.3325	65.9683	103.368	0.142037	0.61161	0.67544	0.333082	0.137803	0.20515	-0.661237	0.0157366	0.0393798
MYD88	72.445	259.254	-1.75158	7.49688e-11	3.30544e-10		99.85	72.445	76.85	51.852	-0.120036	0.61539	0.678328	-0.449929	0.030199	0.0650585	0.443388	0.0722209	0.138762
POLR2A	598.035	374.65	0.48921	0.0118662	0.0259629		514.386	598.035	520.485	613.274	0.0857937	0.618387	0.680342	0.154388	0.205907	0.283779	-0.13814	0.345103	0.467118
ITGA5	34.53	335.216	-3.10574	5.84798e-27	4.59935e-26		33.176	34.53	32.4417	59.104	0.154608	0.622535	0.682326	-0.0368662	0.886183	0.915466	-0.654076	0.0342106	0.0756466
CUL9	33.97	79.848	-1.34987	0.000255122	0.0007173		27.336	33.97	31.785	32.308	0.183009	0.622267	0.682326	0.247702	0.372047	0.457549	0.000661055	0.998262	0.998262
HLA-C	2824.23	2165.76	0.0224423	0.899222	0.93622		2793.23	2824.23	2344.66	2681.84	0.0843701	0.629887	0.687794	-0.00102851	0.992562	0.993596	-0.050589	0.783012	0.849228
C1QB	10.5625	11.902	0.174378	0.82486	0.877249		8.562	10.5625	9.29667	13.04	0.232233	0.629352	0.687794	0.253966	0.563626	0.654273	-0.278386	0.594549	NA
IL1RN	14.675	6.432	2.26644	0.00685908	0.0155937		7.022	14.675	12.6183	19.79	0.211333	0.631301	0.688048	0.908094	0.038404	0.0766735	-0.551407	0.180409	0.287421
PSMC2	538.778	408.398	0.376695	0.0515273	0.0989733		683.326	538.778	593.2	469.384	-0.0782109	0.633562	0.689221	-0.341661	0.00642302	0.0186275	0.258745	0.088299	0.162281
TLR1	14.1475	36.11	-1.22966	0.0588944	0.110927		20.108	14.1475	16.9633	19.46	-0.250889	0.635475	0.690012	-0.587681	0.183566	0.25656	-0.596187	0.23196	0.34896
CCL18	10.515	13.856	-0.202555	0.758163	0.83888		6.398	10.515	9.30167	10.648	0.226231	0.643568	0.697499	0.660253	0.149204	0.218293	-0.0176997	0.970715	NA
VCAM1	10.055	13.126	0.0877643	0.912238	0.946386		5.61	10.055	8.56833	11.152	0.219128	0.647146	0.700072	0.850025	0.091312	0.14699	-0.0800189	0.883333	NA
NOTCH1	129.067	148.932	-0.355756	0.170845	0.271672		112.322	129.067	114.337	158.846	0.11334	0.650353	0.702236	0.126556	0.507684	0.598341	-0.369813	0.126463	0.219917
ZEB1	170.103	180.376	-0.062208	0.792237	0.862691		189.266	170.103	183.113	169.198	-0.0869195	0.66056	0.710621	-0.134855	0.36676	0.452123	0.0398784	0.832654	0.888049
FCER1G	10.6925	13.302	0.132432	0.850532	0.898384		6.116	10.6925	10.455	12.31	0.208825	0.659952	0.710621	0.744877	0.0970655	0.154163	-0.134141	0.775112	NA
CXCL2	9.1775	11.1	-0.549088	0.486756	0.618303		6.33	9.1775	9.005	16.928	0.262024	0.661887	0.710734	0.429749	0.384675	0.468231	-0.90355	0.0478897	NA
IL1RAP	120.735	46.782	1.29931	5.13595e-05	0.000152506		186.556	120.735	137.343	63.094	-0.109353	0.663486	0.71114	-0.596091	0.00196424	0.00715803	1.00187	3.25085e-05	0.000135584
OAZ1	3061.21	1891.57	0.609505	0.000338173	0.000941707		2873.61	3061.21	2907.53	3442.85	0.0595968	0.680746	0.728298	0.082291	0.403267	0.486871	-0.225898	0.0764844	0.145861
CCND3	34.7175	316.052	-3.10958	2.24478e-26	1.71903e-25		38.706	34.7175	30.33	33.074	0.126311	0.694353	0.741493	-0.110097	0.662396	0.738764	-0.00119465	0.996759	0.998262
PSMD7	1014.27	495.918	0.979599	2.01149e-07	7.22647e-07		1008.58	1014.27	1001.06	1009.18	0.0603041	0.697756	0.743761	0.016494	0.889228	0.917016	0.0523248	0.714533	0.798595
TAL1	8.5375	13	-0.11513	0.882545	0.922157		6.134	8.5375	7.83	9.68	0.182611	0.714374	0.760083	0.412197	0.366874	0.452123	-0.153225	0.758548	NA
CD44	14919.6	2845.12	2.28427	1.57099e-41	1.69318e-40		11995.9	14919.6	14010.2	16259.5	0.0510195	0.739059	0.783965	0.300632	0.00182208	0.00683997	-0.141633	0.288255	0.404029
RELB	732.225	84.686	3.08097	1.70289e-28	1.41583e-27		590.664	732.225	698.265	603.27	0.053121	0.740885	0.783965	0.243	0.0432058	0.0835968	0.268449	0.0560818	0.113715
NT5E	70.8975	19.784	2.01775	4.1148e-06	1.36847e-05		47.464	70.8975	65.77	119.336	0.108364	0.742208	0.783965	0.541315	0.0430449	0.0835578	-0.754017	0.000843393	0.00279136
LILRB4	8.8825	11.39	-0.378763	0.605772	0.72098		7.618	8.8825	7.64167	5.848	0.164385	0.742006	0.783965	0.198749	0.684233	0.758274	0.554486	0.346506	NA
NFATC1	793.685	189.034	1.99282	4.35997e-24	3.09451e-23		607.512	793.685	852.765	1042.21	-0.053715	0.746212	0.786167	0.308508	0.0182786	0.0437802	-0.351983	0.0497287	0.103703
IRF1	570.785	208.428	1.24349	9.86695e-10	4.01578e-09		447.79	570.785	519.787	490.924	0.0647519	0.748345	0.786167	0.281959	0.0622776	0.108484	0.273555	0.158054	0.261554
TYK2	148.012	273.534	-0.892604	0.000351957	0.000975423		160.348	148.012	136.302	90.872	0.0719655	0.748277	0.786167	-0.175448	0.292198	0.378964	0.681543	0.000390495	0.00135354
MBL2	5.0425	3.864	0.288084	0.772998	NA		6.822	5.0425	6.12167	9.99	-0.147207	0.800865	NA	-0.305005	0.534135	0.62456	-0.843313	0.136942	NA
CCRL2	18.845	20.51	0.121785	0.819409	0.876647		21.078	18.845	17.0633	11.652	0.124575	0.767797	0.80515	-0.244704	0.489016	0.578637	0.633691	0.185382	0.292619
STAT5A	3545.22	276.458	3.6019	1.0357e-94	2.31838e-93		2557.04	3545.22	3308.69	3993.21	0.0432162	0.772335	0.808003	0.450323	6.51116e-06	5.44736e-05	-0.141549	0.276797	0.395535
PTPN6	545.508	289.756	0.81097	4.50364e-05	0.000135809		651.31	545.508	581.428	382.336	0.0542294	0.774684	0.808003	-0.242273	0.120651	0.184233	0.644678	0.000388265	0.00135354
THY1	7.625	9.386	0.344327	0.688825	NA		5.456	7.625	9.555	14.054	-0.141711	0.774434	0.808003	0.495531	0.314431	0.399085	-0.807226	0.105547	NA
HLA-A	12940.6	7354.77	0.675143	0.000189997	0.000544722		13392.2	12940.6	12695.4	14064.8	-0.0393265	0.79133	0.822418	-0.0396135	0.713071	0.784378	-0.196723	0.150509	0.253152
PSMB7	739.658	525.216	0.552898	0.00507332	0.0117636		745.742	739.658	745.858	814.808	0.0421656	0.790224	0.822418	0.0145218	0.900554	0.925896	-0.0812573	0.562053	0.670542
CSF1	289.632	40.656	2.62718	2.20485e-20	1.37899e-19		298.002	289.632	276.443	148.334	0.0517913	0.797629	0.827487	-0.0565793	0.726304	0.793106	0.801634	1.35308e-05	5.83301e-05
XBP1	297.56	120.598	1.21897	1.19363e-07	4.39679e-07		226.024	297.56	271.17	699.258	0.0438238	0.799259	0.827702	0.330406	0.0255641	0.0566608	-1.25315	5.15918e-14	4.33878e-13
ATG5	168.157	136.872	0.18408	0.464252	0.593834		163.634	168.157	155.785	126.784	0.051282	0.806271	0.833481	0.00626578	0.968871	0.973789	0.338764	0.0812113	0.152606
IFNB1	9.435	11.58	0.115617	0.872849	0.916964		6.718	9.435	9.41	17.754	-0.133209	0.810337	0.836198	0.233825	0.644425	0.724978	-1.10763	0.0616632	NA
LCP2	2075.47	1069.19	0.521385	0.0106877	0.0235615		1674.69	2075.47	2130.39	2783.77	-0.0421932	0.820349	0.845032	0.19429	0.102642	0.161295	-0.25045	0.0637863	0.125855
XCL1	16.9925	13.748	0.0109203	0.984713	0.992489		9.018	16.9925	15.1417	274.202	0.0972216	0.823835	0.847123	0.860346	0.0252725	0.0564357	-4.02361	4.03849e-47	1.29484e-45
CEBPB	296.808	125.882	1.45018	5.17579e-10	2.15165e-09		247.204	296.808	306.19	329.712	0.0393029	0.836681	0.858816	0.212946	0.128772	0.194633	-0.0979905	0.5384	0.648355
C8G	6.3275	7.29	-0.604718	0.476532	NA		4.906	6.3275	6.215	8.374	0.103234	0.861961	NA	0.348897	0.487657	0.578637	-0.401159	0.472878	NA
HPRT1	476.41	176.558	1.4504	6.47607e-12	3.03958e-11		383.006	476.41	489.48	420.662	0.0303347	0.863586	0.884872	0.28298	0.0264751	0.0582453	0.209123	0.184081	0.291461
CD45RB	1002.34	494.516	1.06124	2.88393e-07	1.02344e-06		1209.94	1002.34	957.438	852.356	0.0245818	0.875329	0.895328	-0.258723	0.0337539	0.0702169	0.236483	0.087274	0.161049
IL18	10.2325	12.948	-0.178724	0.808891	0.868722		9.772	10.2325	11.6183	11.822	-0.0739977	0.881611	0.900172	0.093633	0.834828	0.876127	-0.290944	0.557364	NA
KLRAP1	14.66	23.768	-0.175754	0.763273	0.842932		9.022	14.66	15.1217	15.294	0.0530095	0.897588	0.914879	0.720815	0.0619172	0.108173	0.00148332	0.997228	0.998262
IL1RL2	47.6625	17.614	1.52363	0.000893837	0.0023646		34.126	47.6625	49.0583	34.242	-0.0391046	0.902052	0.917822	0.34187	0.160284	0.229972	0.426448	0.146537	0.250577
HLA-B	13071.9	7308.78	0.810645	3.85324e-06	1.28884e-05		12808.9	13071.9	12666.5	14396	0.0154032	0.919374	0.933815	0.0434807	0.688357	0.760008	-0.186627	0.196854	0.306019
CCL2	10.4275	10.082	-0.428524	0.568213	0.690397		6.166	10.4275	9.91167	8.228	0.0497884	0.923259	0.936126	0.562165	0.22028	0.299419	0.220169	0.668089	NA
STAT3	1599.04	468.38	1.7333	5.39661e-17	2.96305e-16		1950.1	1599.04	1526.04	993.91	-0.0127795	0.937559	0.948973	-0.330143	0.00263875	0.0090602	0.740085	1.26206e-07	6.41026e-07
KLRG1	14.0225	10.348	0.841876	0.234191	0.347702		6.934	14.0225	13.77	13.388	0.034872	0.943853	0.953685	0.834033	0.0819251	0.135176	-0.0715543	0.87131	NA
ARG1	19.565	14.004	0.437395	0.466171	0.594981		13.38	19.565	20.5067	16.89	-0.0195606	0.962311	0.97065	0.505999	0.136844	0.204235	0.163328	0.700114	0.789359
IKBKAP	68.8375	88.504	-0.183165	0.559921	0.682399		58.938	68.8375	73.2067	56.292	-0.00941374	0.968152	0.974852	0.191364	0.354472	0.441296	0.270106	0.262932	0.384285
IKBKB	156.588	195.248	-0.576635	0.0249865	0.0528804		151.982	156.588	153.615	148.942	-0.00938235	0.972006	0.977042	-0.0772902	0.716654	0.786862	0.13966	0.606557	0.708802
POLR1B	332.113	66.034	2.22414	8.72798e-20	5.18335e-19		364.898	332.113	341.675	295.386	-0.00482003	0.976933	0.980084	-0.0630926	0.607196	0.690947	0.181601	0.245805	0.365793
NFATC3	115.335	460.574	-2.01418	2.22724e-20	1.37899e-19		149.292	115.335	117.622	123.434	0.00580764	0.9784	0.980084	-0.407557	0.0360944	0.0731744	-0.0806567	0.708335	0.793397
TRAF6	106.623	118.168	-0.242283	0.410503	0.539306		96.592	106.623	106.885	124.33	-0.00110765	0.995976	0.995976	0.0757095	0.662897	0.738764	-0.162305	0.440698	0.569466
*40 selected genes depicted in Figure 6. The selected genes represent the subset of 40 genes that were both: (i) significantly upregulated (adjusted P < 1 x 10-5) in IL-6RhiTIGIT− Tregs upon in vitro simulation with PMA + ionomycin; and (ii) differentially expressed (adjusted P < 1 x 10-4) between activated IL-6RhiTIGIT− and IL-6Rlo Tregs. 1 Markers used for the FACS sorting of the purified immun…
